# Supplementary material for: ROP18-Mediated Transcriptional Reprogramming of HEK293T Cell Reveals New Roles of ROP18 in the Interplay Between Toxoplasma gondii and the Host Cell
Source: Front Cell Infect Microbiol. 2020 Nov 30;10:586946. doi: 10.3389/fcimb.2020.586946 (PMC7734210; doi:10.3389/fcimb.2020.586946)
Supplement: Supplementary Table 1 — The primers used in the qRT-PCR analysis. [file Table_1.xlsx]

## Sheet: Primers
Gene ID	Gene name	Forward primer sequence (5’- 3’)	Reverse primer sequence (5’- 3’)	Product Size (bp)
65266	WNK4	CCAGACCCATCCAATGAAGAG	GACAAAGGAGTTCCAGGAGAAG	101
3371	TNC	CTCTGGCCTCTACACCATTTATC	TGCGTCTCAGGAACACAATC	107
3604	TNFRSF9	GGGCAGAAAGAAACTCCTGTAT	CACAGTTCACATCCTCCTTCTT	123
3570	IL6R	CAGTACCACTGCCCACATT	CTTCCACGTCTTCTTGAACCT	98
5105	PCK1	CCATCAAGACCATCCAGAAGAA	GAAGCTAGCGGCTCATCAA	97
79981	FRMD1	GCACCAGATCCAGGAAATGA	GTGGAAGGTATGGCTGAGTG	124
2113	ETS1	GGAGATGGCTGGGAATTCAA	CCACGGCTCAGTTTCTCATAA	104
3624	INHBA	GTCCTTCCACTCAACAGTCATC	GTACAACATGGACATGGGTCTC	112
960	CD44	GGTGGAAGAAGAGACCCAAATC	ACTCCAAAGGACCCAGTCTTA	134
196913	LINC01599	GTGGACCCTATTCCTGGTTTG	AGACAGCAGAATCCCATCTTTC	116
400710	LOC400710	GCCAGTCTCTGGGAACTAAAC	GCTGACAGCCTAGTACATCTTG	104
8637	EIF4EBP3	AGTGCAAGAACTCACCCATT	GGTATCTCTTCCTCTGTCTCCT	133
101929181	LOC101929181	GATTACAGAGGCTGGCAAGT	GTGGGAATTACAGGAGCTACAA	104
26212	OR2B6	GGACATGTGGTTCCCATCTAAT	ACCATCTTTCCTTGGTCCTTG	106
90506	LRRC46	TCTCTGGCAGGAAACCAAATC	GGGAACTCATCCAGCTTCAAT	113
26291	FGF21	AGCGGTACCTCTACACAGAT	CTTTCAGCTGCAGGAGACTT	117
440021	KRTAP5-2	GCTGTGGATCATCCTGCT	TTACACTGGCAGCACACA	148
3783	KCNN4	CTGGAGTTTAACAAGGCAGAGA	CCTTCCTGCGAGTATGTTTGTA	133
124925	SEZ6	GTGTTGTTGGTAGGAGGTGTAT	ATGGTAATGCGGTTGTAGGG	104
26870	RNU1-2	CGAGGCTTATCCATTGCACTC	AAAGCGCGAACGCAGTC	106
2597	GAPDH	GTGGTCTCCTCTGACTTCAAC	CCTGTTGCTGTAGCCAAATTC	129

## Sheet: Sheet3
GENE	SAMPLE	EXPRESSION	EXPRESSION SD		RNA-seq	Q-PCR
65266	ROP18	1.89536	0.516701	WNK4	1.04464	0.922472	WNK4
3371	ROP18	3.84521	0.977287	TNC	1.80484	1.94306	TNC
3604	ROP18	4.10939	0.405409	TNFRSF9	1.86365	2.03892	TNFRSF9
3570	ROP18	2.66849	0.829594	IL6R	1.74004	1.41602	IL6R
5105	ROP18	2.94682	1.70063	PCK1	2.10573	1.55916	PCK1
79981	ROP18	1.85133	0.650322	FRMD1	1.94831	0.888563	FRMD1
2113	ROP18	2.31893	1.25667	ETS1	1.72928	1.21346	ETS1
3624	ROP18	2.6727	0.503706	INHBA	1.68152	1.4183	INHBA
960	ROP18	3.94067	0.472513	CD44	2.49865	1.97844	CD44
196913	ROP18	2.60472	0.354771	LINC01599	1.70671	1.38113	LINC01599
400710	ROP18	0.563285	0.334498	LOC400710	-1.06054	-0.828064	LOC400710
8637	ROP18	0.808209	0.0725059	EIF4EBP3	-2.92277	-0.3072	EIF4EBP3
101929181	ROP18	0.498931	0.31849	LOC101929181	-1.47382	-1.00309	LOC101929181
26212	ROP18	0.731709	0.177634	OR2B6	-1.04561	-0.450657	OR2B6
90506	ROP18	0.551491	0.111906	LRRC46	-1.2419	-0.858589	LRRC46
26291	ROP18	0.488704	0.0694549	FGF21	-1.04446	-1.03297	FGF21
440021	ROP18	0.310358	0.399415	KRTAP5-2	-1.07618	-1.68799	KRTAP5-2
3783	ROP18	0.318894	0.102536	KCNN4	-1.5807	-1.64885	KCNN4
124925	ROP18	0.191697	0.272223	SEZ6	-1.21306	-2.3831	SEZ6
26870	ROP18	0.721504	0.304303	RNU1-2	-2.04384	-0.470921	RNU1-2
