# Supplementary material for: ROP18-Mediated Transcriptional Reprogramming of HEK293T Cell Reveals New Roles of ROP18 in the Interplay Between Toxoplasma gondii and the Host Cell
Source: Front Cell Infect Microbiol. 2020 Nov 30;10:586946. doi: 10.3389/fcimb.2020.586946 (PMC7734210; doi:10.3389/fcimb.2020.586946)
Supplement: Supplementary Table 2 — Differentially expressed genes altered by ROP18 of T. gondii RH strain. [file Table_2.xlsx]

## Sheet: Control-VS-ROP18.DEGseq_Method.
GeneID	Length	Mean RPKM in control-HEK293T	Mean RPKM in ROP18 expressing HEK293T	log2(RPKM in ROP18 expressing HEK293T/RPKM in control-HEK293T)	FDR corrected p-value	Up-Down-Regulation(ROP18/Control)	p-value	Gene symbol	Cellular component	Molecular function	Biological process
124411	2789	0	193.72	8.62331	1.29604e-39	Up	3.97256e-40	ZNF720	GO:0044464//cell part	GO:0046914//transition metal ion binding	GO:0006351//transcription, DNA-templated
116179	2312	3	136	5.52798	1.15513e-33	Up	4.10753e-34	TGM7	NA	GO:0043169//cation binding;GO:0016755//transferase activity, transferring amino-acyl groups	GO:0006464//cellular protein modification process
83953	3367	5	180	5.1954	1.16913e-43	Up	3.25471e-44	FCAMR	GO:0031224//intrinsic component of membrane;GO:0016020//membrane;GO:0016021//integral component of membrane;GO:0005886//plasma membrane	GO:0019862//IgA binding;GO:0004888//transmembrane signaling receptor activity;GO:0001791//IgM binding	GO:0007165//signal transduction;GO:0002250//adaptive immune response
91937	1374	0	17	5.11294	1.88897e-05	Up	1.87717e-05	TIMD4	GO:0031224//intrinsic component of membrane	NA	NA
144347	2160	0	16.32	5.05405	2.80654e-05	Up	2.82933e-05	RFLNA	NA	NA	NA
728806	587	0	14	4.83283	0.000110382	Up	0.000116696	NSFP1	GO:0016020//membrane;GO:0044444//cytoplasmic part	GO:0000149//SNARE binding;GO:0043169//cation binding;GO:0019904//protein domain specific binding;GO:0016887//ATPase activity;GO:0032550//purine ribonucleoside binding	GO:0001881//receptor recycling;GO:0045184//establishment of protein localization;GO:0007267//cell-cell signaling;GO:0030001//metal ion transport;GO:0016192//vesicle-mediated transport
8128	5603	0	13	4.72592	0.00020055	Up	0.000216821	ST8SIA2	GO:0031228//intrinsic component of Golgi membrane	GO:0008373//sialyltransferase activity;GO:0031406//carboxylic acid binding	GO:0006487//protein N-linked glycosylation;GO:0001573//ganglioside metabolic process;GO:0006935//chemotaxis;GO:0048731//system development
9229	6530	0	12	4.61044	0.000366924	Up	0.000405149	DLGAP1	GO:0030054//cell junction;GO:0014069//postsynaptic density;GO:0097060//synaptic membrane;GO:0044327//dendritic spine head;GO:0045211//postsynaptic membrane	GO:0019904//protein domain specific binding;GO:0005488//binding;GO:0032403//protein complex binding	GO:0007267//cell-cell signaling;GO:0007268//chemical synaptic transmission
221074	2723	1	23	4.54904	1.14201e-06	Up	1.0458e-06	SLC39A12	GO:0031224//intrinsic component of membrane	GO:0008324//cation transmembrane transporter activity	GO:0044763//single-organism cellular process;GO:0000041//transition metal ion transport
56106	4617	1	17.74	4.17441	2.66467e-05	Up	2.68019e-05	PCDHGA10	GO:0031224//intrinsic component of membrane	GO:0046872//metal ion binding	GO:0016337//single organismal cell-cell adhesion
100130476	1965	1	13	3.72592	0.000471159	Up	0.000524988	LOC100130476	NA	NA	NA
162540	2183	2	22	3.48491	1.11221e-05	Up	1.08651e-05	SPPL2C	GO:0030176//integral component of endoplasmic reticulum membrane	GO:0004175//endopeptidase activity;GO:0042802//identical protein binding	GO:0033619//membrane protein proteolysis
3574	1903	2	21	3.41779	2.01064e-05	Up	2.0027e-05	IL7	GO:0044421//extracellular region part	GO:0005102//receptor binding;GO:0005126//cytokine receptor binding	GO:0035265//organ growth;GO:0030888//regulation of B cell proliferation;GO:0009653//anatomical structure morphogenesis;GO:0007154//cell communication;GO:0006915//apoptotic process;GO:0001894//tissue homeostasis;GO:0010467//gene expression;GO:0044092//negative regulation of molecular function;GO:0006955//immune response;GO:0030217//T cell differentiation
1807	2197	2	18	3.1954	0.000117912	Up	0.000124868	DPYS	GO:0044444//cytoplasmic part	GO:0002061//pyrimidine nucleobase binding;GO:0016812//hydrolase activity, acting on carbon-nitrogen (but not peptide) bonds, in cyclic amides;GO:0005515//protein binding;GO:0031406//carboxylic acid binding;GO:0046914//transition metal ion binding	GO:0006520//cellular amino acid metabolic process;GO:0006213//pyrimidine nucleoside metabolic process;GO:0051260//protein homooligomerization;GO:0006208//pyrimidine nucleobase catabolic process
3914	4264	69	619	3.19075	6.1448e-111	Up	6.14138e-112	LAMB3	GO:0043256//laminin complex	GO:0005488//binding	GO:0007044//cell-substrate junction assembly;GO:0022610//biological adhesion;GO:0045444//fat cell differentiation;GO:0009888//tissue development
4319	1777	2	17	3.11294	0.000211602	Up	0.000229298	MMP10	GO:0031012//extracellular matrix;GO:0044421//extracellular region part	GO:0004175//endopeptidase activity;GO:0046914//transition metal ion binding	GO:0032963//collagen metabolic process;GO:0022411//cellular component disassembly;GO:0016477//cell migration;GO:0019538//protein metabolic process;GO:0043062//extracellular structure organization
100131551	3021	1.66	13.94	3.09545	0.000770468	Up	0.000875862	LINC00887	NA	NA	NA
400673	1708	16.28	133.87	3.06514	2.23803e-24	Up	1.01459e-24	VMAC	NA	NA	NA
7047	3027	2	15	2.93237	0.000680021	Up	0.000769041	TGM4	NA	GO:0043169//cation binding;GO:0016755//transferase activity, transferring amino-acyl groups	GO:0006464//cellular protein modification process
283971	1952	2.3	16.47	2.86561	0.000443319	Up	0.000493039	CLEC18C	NA	GO:0005488//binding	NA
10457	2749	85	576	2.78601	7.6242e-91	Up	9.97742e-92	GPNMB	GO:0016021//integral component of membrane;GO:0048770//pigment granule	GO:0005539//glycosaminoglycan binding;GO:0005102//receptor binding	GO:0022610//biological adhesion;GO:0008283//cell proliferation;GO:0001503//ossification
284391	2893	4	26	2.72592	1.99275e-05	Up	1.98405e-05	ZNF844	NA	GO:0005488//binding	NA
10170	1483	7	45	2.70998	2.63616e-08	Up	2.1961e-08	DHRS9	GO:0031227//intrinsic component of endoplasmic reticulum membrane	GO:0016853//isomerase activity;GO:0033764//steroid dehydrogenase activity, acting on the CH-OH group of donors, NAD or NADP as acceptor;GO:0036094//small molecule binding	GO:0030154//cell differentiation;GO:0002138//retinoic acid biosynthetic process;GO:0008207//C21-steroid hormone metabolic process
646658	2629	83	527	2.6921	2.37948e-80	Up	3.53876e-81	SYNDIG1L	GO:0005794//Golgi apparatus;GO:0016021//integral component of membrane	NA	GO:0009607//response to biotic stimulus
100507472	2054	15.29	92.94	2.62919	4.14162e-15	Up	2.53027e-15	LOC100507472	NA	NA	NA
10351	5836	5	30	2.61044	7.80466e-06	Up	7.54498e-06	ABCA8	GO:0031224//intrinsic component of membrane;GO:0019866//organelle inner membrane	GO:0015405//P-P-bond-hydrolysis-driven transmembrane transporter activity;GO:0032550//purine ribonucleoside binding	GO:0044763//single-organism cellular process;GO:0051234//establishment of localization
57016	1610	3	18	2.61044	0.000469941	Up	0.000523538	AKR1B10	GO:0000323//lytic vacuole	GO:0016620//oxidoreductase activity, acting on the aldehyde or oxo group of donors, NAD or NADP as acceptor;GO:0016616//oxidoreductase activity, acting on the CH-OH group of donors, NAD or NADP as acceptor;GO:0005488//binding	GO:0044707//single-multicellular organism process;GO:0016107//sesquiterpenoid catabolic process;GO:0030647//aminoglycoside antibiotic metabolic process
57684	2092	18.02	105.36	2.57313	1.45453e-16	Up	8.42638e-17	ZBTB26	GO:0043231//intracellular membrane-bounded organelle	GO:0046914//transition metal ion binding;GO:0003676//nucleic acid binding	GO:0006351//transcription, DNA-templated
94009	2461	93.43	537.66	2.55021	2.51347e-77	Up	3.87592e-78	SERHL	GO:0043231//intracellular membrane-bounded organelle;GO:0005739//mitochondrion;GO:0005777//peroxisome;GO:0044444//cytoplasmic part;GO:0048471//perinuclear region of cytoplasm	GO:0016787//hydrolase activity	NA
643763	7056	4	22.61	2.52437	0.000127929	Up	0.000135859	UG0898H09	NA	NA	NA
3002	892	5	28	2.5109	2.30349e-05	Up	2.30266e-05	GZMB	GO:0043231//intracellular membrane-bounded organelle;GO:0044459//plasma membrane part;GO:0044444//cytoplasmic part	GO:0004175//endopeptidase activity;GO:0005488//binding	NA
960	4646	38	211	2.49865	1.22658e-30	Up	4.69315e-31	CD44	GO:0043231//intracellular membrane-bounded organelle;GO:0070062//extracellular exosome;GO:0044459//plasma membrane part;GO:0005925//focal adhesion;GO:0009986//cell surface;GO:0035692//macrophage migration inhibitory factor receptor complex;GO:0005887//integral component of plasma membrane;GO:0005794//Golgi apparatus;GO:0016021//integral component of membrane	GO:0038023//signaling receptor activity;GO:0004896//cytokine receptor activity;GO:0004415//hyalurononglucosaminidase activity;GO:0005540//hyaluronic acid binding;GO:0005518//collagen binding;GO:0005515//protein binding;GO:0005539//glycosaminoglycan binding;GO:0015929//hexosaminidase activity	GO:0043154//negative regulation of cysteine-type endopeptidase activity involved in apoptotic process;GO:0050731//positive regulation of peptidyl-tyrosine phosphorylation;GO:0051216//cartilage development;GO:1900625//positive regulation of monocyte aggregation;GO:0070486//leukocyte aggregation;GO:0071363//cellular response to growth factor stimulus;GO:0048754//branching morphogenesis of an epithe…
54798	7235	16	87	2.46842	2.23851e-13	Up	1.46762e-13	DCHS2	GO:0031224//intrinsic component of membrane	GO:0046872//metal ion binding	GO:0016337//single organismal cell-cell adhesion
5343	3011	4.16	22.27	2.44592	0.000185374	Up	0.000199749	PLGLB1	GO:0044421//extracellular region part;GO:0009897//external side of plasma membrane;GO:0031091//platelet alpha granule;GO:0019898//extrinsic component of membrane	GO:0004175//endopeptidase activity;GO:0005515//protein binding	GO:0012502//induction of programmed cell death;GO:0030195//negative regulation of blood coagulation;GO:0050900//leukocyte migration;GO:0009888//tissue development;GO:0043062//extracellular structure organization;GO:0001775//cell activation;GO:0042692//muscle cell differentiation;GO:0022411//cellular component disassembly;GO:0019725//cellular homeostasis;GO:0006508//proteolysis;GO:0060706//cell di…
719	3555	4	21	2.41779	0.000304215	Up	0.000333691	C3AR1	GO:0016021//integral component of membrane	GO:0004942//null;GO:0004875//complement receptor activity;GO:0004629//phospholipase C activity	GO:0001525//angiogenesis;GO:0006952//defense response;GO:0003013//circulatory system process;GO:0002690//positive regulation of leukocyte chemotaxis;GO:0007166//cell surface receptor signaling pathway;GO:0001819//positive regulation of cytokine production;GO:0051480//regulation of cytosolic calcium ion concentration
113730	3008	10	52	2.40399	2.21503e-08	Up	1.8371e-08	KLHDC7B	NA	NA	NA
23420	4261	258.54	1306.19	2.36238	3.43004e-170	Up	1.8646e-171	NOMO1	GO:0031224//intrinsic component of membrane;GO:0031090//organelle membrane	GO:0005488//binding	NA
3196	2170	9	45	2.34741	2.78239e-07	Up	2.45058e-07	TLX2	NA	NA	NA
6286	510	4	20	2.34741	0.000518226	Up	0.000579655	S100P	GO:0043231//intracellular membrane-bounded organelle	GO:0046872//metal ion binding;GO:0005515//protein binding	GO:0016477//cell migration;GO:0042221//response to chemical
57642	4187	6	30	2.34741	2.49799e-05	Up	2.50557e-05	COL20A1	GO:0044432//endoplasmic reticulum part;GO:0005578//proteinaceous extracellular matrix	NA	GO:0043062//extracellular structure organization
146167	1425	5	25	2.34741	0.000112968	Up	0.000119519	SLC38A8	GO:0031224//intrinsic component of membrane	NA	GO:0046942//carboxylic acid transport;GO:0030001//metal ion transport
93082	1525	31	153	2.32867	5.48577e-21	Up	2.74628e-21	NEURL3	NA	GO:0061630//ubiquitin protein ligase activity;GO:0046914//transition metal ion binding;GO:0008270//zinc ion binding;GO:0003824//catalytic activity;GO:0016874//ligase activity	GO:0032446//protein modification by small protein conjugation;GO:0016567//protein ubiquitination
6447	1322	6.5	31.96	2.32323	1.55938e-05	Up	1.53876e-05	SCG5	GO:0016023//null	GO:0005515//protein binding;GO:0030234//enzyme regulator activity;GO:0032550//purine ribonucleoside binding	GO:0007186//G-protein coupled receptor signaling pathway;GO:0044092//negative regulation of molecular function;GO:0016485//protein processing;GO:0010646//regulation of cell communication;GO:0015031//protein transport
245972	2370	18.94	90	2.27397	1.183e-12	Up	7.97548e-13	ATP6V0D2	GO:0005774//vacuolar membrane;GO:0005768//endosome;GO:0033176//proton-transporting V-type ATPase complex;GO:0044459//plasma membrane part;GO:0030666//endocytic vesicle membrane	GO:0015077//monovalent inorganic cation transmembrane transporter activity;GO:0005488//binding	GO:0015988//energy coupled proton transmembrane transport, against electrochemical gradient;GO:0007169//transmembrane receptor protein tyrosine kinase signaling pathway;GO:0044403//symbiosis, encompassing mutualism through parasitism;GO:0006875//cellular metal ion homeostasis;GO:0015031//protein transport;GO:0006996//organelle organization
128102	8697	36	171	2.2734	1.1771e-22	Up	5.61218e-23	HSD3BP4	GO:0005740//mitochondrial envelope;GO:0031224//intrinsic component of membrane;GO:0005789//endoplasmic reticulum membrane;GO:0019866//organelle inner membrane	GO:0033764//steroid dehydrogenase activity, acting on the CH-OH group of donors, NAD or NADP as acceptor;GO:0036094//small molecule binding;GO:0016863//intramolecular oxidoreductase activity, transposing C=C bonds	GO:0006694//steroid biosynthetic process
100652770	2000	4.02	18.98	2.26469	0.000905219	Up	0.00103573	DSG2-AS1	GO:0031224//intrinsic component of membrane;GO:0005911//cell-cell junction	GO:0046872//metal ion binding	GO:0022411//cellular component disassembly;GO:0016337//single organismal cell-cell adhesion;GO:0012501//programmed cell death;GO:0086002//cardiac muscle cell action potential involved in contraction;GO:0086065//cell communication involved in cardiac conduction;GO:0002027//regulation of heart rate
1767	15588	6	28	2.24787	7.00742e-05	Up	7.29079e-05	DNAH5	GO:0030286//dynein complex;GO:0005930//axoneme	GO:0003774//motor activity;GO:0032550//purine ribonucleoside binding	GO:0048870//cell motility
100128378	3019	5	23	2.22711	0.000319264	Up	0.000350677	LINC00696	NA	NA	NA
2812	958	28.34	129.43	2.21674	4.86676e-17	Up	2.77766e-17	GP1BB	GO:0016021//integral component of membrane	GO:0038023//signaling receptor activity;GO:0005488//binding	GO:0022610//biological adhesion;GO:0001775//cell activation;GO:0007165//signal transduction;GO:0072376//protein activation cascade;GO:0007599//hemostasis
4856	2601	15	67	2.18468	2.10498e-09	Up	1.64945e-09	NOV	GO:0044297//cell body;GO:0043227//membrane-bounded organelle;GO:0043005//neuron projection	GO:0019838//growth factor binding;GO:0005102//receptor binding	GO:0010467//gene expression;GO:0016049//cell growth
79949	3263	13	57	2.15793	4.06209e-08	Up	3.42168e-08	PLEKHS1	NA	GO:0008289//lipid binding;GO:0005515//protein binding	NA
386607	3544	32.33	137.87	2.11784	3.90318e-17	Up	2.21992e-17	ZFP91-CNTF	GO:0031981//nuclear lumen;GO:0005634//nucleus	GO:0046872//metal ion binding;GO:0019787//ubiquitin-like protein transferase activity;GO:0005488//binding;GO:0004842//ubiquitin-protein transferase activity;GO:0016874//ligase activity;GO:0003676//nucleic acid binding	GO:0070534//protein K63-linked ubiquitination;GO:0032147//activation of protein kinase activity;GO:0007250//activation of NF-kappaB-inducing kinase activity;GO:0000209//protein polyubiquitination
401237	1904	8	34	2.11294	2.58938e-05	Up	2.60163e-05	CASC15	NA	NA	NA
5105	2692	118	499	2.10573	1.72201e-57	Up	3.67054e-58	PCK1	GO:0044444//cytoplasmic part	GO:0043168//anion binding;GO:0000166//nucleotide binding;GO:0046914//transition metal ion binding;GO:0004611//phosphoenolpyruvate carboxykinase activity;GO:0032550//purine ribonucleoside binding;GO:0016772//transferase activity, transferring phosphorus-containing groups	GO:0006006//glucose metabolic process;GO:0033500//carbohydrate homeostasis;GO:0043648//dicarboxylic acid metabolic process;GO:0006090//pyruvate metabolic process;GO:0043434//response to peptide hormone;GO:0006796//phosphate-containing compound metabolic process;GO:0006473//protein acetylation
84700	8574	9	38	2.10348	9.52294e-06	Up	9.26402e-06	MYO18B	GO:0031981//nuclear lumen;GO:0016459//myosin complex;GO:0030016//myofibril	GO:0008092//cytoskeletal protein binding;GO:0032550//purine ribonucleoside binding	NA
283383	5405	9	38	2.10348	9.52294e-06	Up	9.26402e-06	ADGRD1	GO:0031224//intrinsic component of membrane	GO:0004888//transmembrane signaling receptor activity	GO:0007186//G-protein coupled receptor signaling pathway
90632	1528	6.31	26.54	2.09793	0.000200202	Up	0.000216385	LINC00473	NA	NA	NA
6376	3217	5	21	2.09587	0.000881503	Up	0.00100771	CX3CL1	GO:0031224//intrinsic component of membrane;GO:0044421//extracellular region part;GO:0044464//cell part	GO:0005125//cytokine activity	GO:0001525//angiogenesis;GO:0030595//leukocyte chemotaxis;GO:0007166//cell surface receptor signaling pathway;GO:0045123//cellular extravasation;GO:0006915//apoptotic process;GO:0006954//inflammatory response;GO:0032905//transforming growth factor beta1 production;GO:0016338//calcium-independent cell-cell adhesion via plasma membrane cell-adhesion molecules
1812	3373	6	25	2.08437	0.000318563	Up	0.000349779	DRD1	GO:0043231//intracellular membrane-bounded organelle;GO:0031090//organelle membrane;GO:0016021//integral component of membrane	GO:0004952//dopamine neurotransmitter receptor activity;GO:0043169//cation binding	GO:0007200//phospholipase C-activating G-protein coupled receptor signaling pathway;GO:0046958//nonassociative learning;GO:0042069//regulation of catecholamine metabolic process;GO:0021830//interneuron migration from the subpallium to the cortex;GO:0021766//hippocampus development;GO:0008344//adult locomotory behavior;GO:0007632//visual behavior;GO:0071407//cellular response to organic cyclic com…
3860	4672	21	87	2.0761	3.995e-11	Up	2.87624e-11	KRT13	GO:0070062//extracellular exosome;GO:0005634//nucleus;GO:0031988//null;GO:0005882//intermediate filament;GO:0045095//keratin filament	GO:0005515//protein binding;GO:0005198//structural molecule activity	GO:0009888//tissue development;GO:0032526//response to retinoic acid;GO:0009628//response to abiotic stimulus;GO:0071300//cellular response to retinoic acid;GO:0009887//animal organ morphogenesis;GO:0009314//response to radiation;GO:0007010//cytoskeleton organization;GO:0043587//tongue morphogenesis
100507098	2258	8	33	2.06987	4.22751e-05	Up	4.32425e-05	ADAMTS9-AS2	NA	NA	NA
27286	2206	20	81	2.0434	2.79176e-10	Up	2.09711e-10	SRPX2	GO:0005856//cytoskeleton	GO:0005515//protein binding	GO:0016310//phosphorylation;GO:0007155//cell adhesion;GO:0048646//anatomical structure formation involved in morphogenesis;GO:0043536//positive regulation of blood vessel endothelial cell migration
2564	3167	6	24	2.02548	0.000521499	Up	0.000583785	GABRE	GO:0034702//ion channel complex;GO:0097060//synaptic membrane	GO:0015276//ligand-gated ion channel activity;GO:0005253//anion channel activity;GO:0016917//GABA receptor activity	GO:0007186//G-protein coupled receptor signaling pathway;GO:0015698//inorganic anion transport
5553	1490	17	68	2.02548	8.74601e-09	Up	7.09062e-09	PRG2	GO:0016023//null	GO:0005539//glycosaminoglycan binding	GO:0002376//immune system process;GO:0006952//defense response
131873	8475	6	24	2.02548	0.000521499	Up	0.000583785	COL6A6	GO:0005578//proteinaceous extracellular matrix	NA	GO:0022610//biological adhesion
169166	2469	6	24	2.02548	0.000521499	Up	0.000583785	SNX31	NA	GO:0005543//phospholipid binding	GO:0044763//single-organism cellular process;GO:0045184//establishment of protein localization
286133	3860	64	256	2.02548	7.15419e-29	Up	2.84438e-29	SCARA5	GO:0044464//cell part;GO:0016021//integral component of membrane	GO:0038024//cargo receptor activity	GO:0006826//iron ion transport;GO:0006875//cellular metal ion homeostasis;GO:0051260//protein homooligomerization;GO:0016192//vesicle-mediated transport
340286	1647	31	123	2.0138	1.40178e-14	Up	8.74857e-15	FAM183BP	NA	NA	NA
1293	8778	50	197	2.00367	2.73785e-22	Up	1.32229e-22	COL6A3	GO:0030934//anchoring collagen complex;GO:0005788//endoplasmic reticulum lumen;GO:0005589//collagen type VI trimer;GO:0070062//extracellular exosome;GO:0005615//extracellular space;GO:0044432//endoplasmic reticulum part;GO:0042383//sarcolemma;GO:0016023//null	GO:0004867//serine-type endopeptidase inhibitor activity	GO:0048513//animal organ development;GO:0010951//negative regulation of endopeptidase activity;GO:0007517//muscle organ development;GO:0043062//extracellular structure organization;GO:0007155//cell adhesion;GO:0030198//extracellular matrix organization;GO:0006935//chemotaxis;GO:0030574//collagen catabolic process
160298	1149	6	23	1.96408	0.00084899	Up	0.000968597	C11orf42	NA	NA	NA
63895	9730	15	57	1.95148	2.6306e-07	Up	2.31374e-07	PIEZO2	GO:0031224//intrinsic component of membrane	GO:0005216//ion channel activity	GO:0007600//sensory perception;GO:0006873//cellular ion homeostasis;GO:0006811//ion transport
116443	7771	10	38	1.95148	2.40699e-05	Up	2.40997e-05	GRIN3A	GO:0044297//cell body;GO:0030313//cell envelope;GO:0008328//ionotropic glutamate receptor complex;GO:0097060//synaptic membrane;GO:0044327//dendritic spine head	GO:0016597//amino acid binding;GO:0005231//excitatory extracellular ligand-gated ion channel activity;GO:0019903//protein phosphatase binding;GO:0004970//ionotropic glutamate receptor activity;GO:0005261//cation channel activity	GO:0001964//startle response;GO:0097305//response to alcohol;GO:0031175//neuron projection development;GO:0070838//divalent metal ion transport
79981	1950	72	273	1.94831	3.0689e-29	Up	1.21035e-29	FRMD1	GO:0005856//cytoskeleton;GO:0043232//intracellular non-membrane-bounded organelle	NA	NA
145781	5905	31.51	119.34	1.94667	1.22064e-13	Up	7.91516e-14	GCOM1	GO:0031674//I band;GO:0015629//actin cytoskeleton;GO:0009898//cytoplasmic side of plasma membrane	NA	GO:0007165//signal transduction
5798	3570	7	26	1.91856	0.000494781	Up	0.000552495	PTPRN	GO:0016021//integral component of membrane	GO:0008092//cytoskeletal protein binding;GO:0004725//protein tyrosine phosphatase activity;GO:0019899//enzyme binding	GO:0048545//response to steroid hormone;GO:0006979//response to oxidative stress;GO:0046683//response to organophosphorus;GO:0009746//response to hexose;GO:0043434//response to peptide hormone;GO:0007166//cell surface receptor signaling pathway
254158	1542	7	26	1.91856	0.000494781	Up	0.000552495	CXorf58	NA	NA	NA
94122	4787	326	1206	1.91276	8.10683e-121	Up	7.18858e-122	SYTL5	GO:0070382//exocytic vesicle;GO:0098793//presynapse;GO:0005886//plasma membrane	GO:0043169//cation binding;GO:0005544//calcium-dependent phospholipid binding;GO:0030276//clathrin binding;GO:0005509//calcium ion binding;GO:0017016//Ras GTPase binding;GO:0019905//syntaxin binding;GO:0017137//Rab GTPase binding	GO:0006886//intracellular protein transport;GO:0006906//vesicle fusion;GO:0048791//calcium ion-regulated exocytosis of neurotransmitter;GO:0017158//regulation of calcium ion-dependent exocytosis;GO:0015031//protein transport;GO:0016192//vesicle-mediated transport
51301	3436	9	33	1.89995	0.000104825	Up	0.000110685	GCNT4	GO:0012505//endomembrane system;GO:0031224//intrinsic component of membrane	GO:0008375//acetylglucosaminyltransferase activity	GO:0009653//anatomical structure morphogenesis;GO:0042592//homeostatic process;GO:0001822//kidney development;GO:0006493//protein O-linked glycosylation;GO:0006575//cellular modified amino acid metabolic process;GO:0002118//aggressive behavior
100631383	3060	29.76	109.06	1.89915	3.09561e-12	Up	2.1265e-12	FAM47E-STBD1	NA	NA	NA
246213	3983	17	62	1.89221	1.45271e-07	Up	1.26092e-07	SLC17A8	GO:0031224//intrinsic component of membrane;GO:0042995//cell projection;GO:0008021//synaptic vesicle	GO:0005310//dicarboxylic acid transmembrane transporter activity;GO:0015291//secondary active transmembrane transporter activity	GO:0044763//single-organism cellular process;GO:0030001//metal ion transport;GO:0044765//single-organism transport;GO:0050954//sensory perception of mechanical stimulus
10164	2145	14	51	1.89055	1.80379e-06	Up	1.66821e-06	CHST4	GO:0031224//intrinsic component of membrane;GO:0000139//Golgi membrane	GO:0008146//sulfotransferase activity	GO:1901071//glucosamine-containing compound metabolic process;GO:0007159//leukocyte cell-cell adhesion;GO:0002376//immune system process;GO:0006464//cellular protein modification process;GO:0006952//defense response;GO:0007154//cell communication
4882	3447	10	36	1.87347	6.12395e-05	Up	6.3386e-05	NPR2	GO:0031224//intrinsic component of membrane	GO:0016829//lyase activity;GO:0005515//protein binding;GO:0009975//cyclase activity;GO:0016301//kinase activity;GO:0001653//peptide receptor activity;GO:0042277//peptide binding;GO:0032550//purine ribonucleoside binding	GO:0008015//blood circulation;GO:0006464//cellular protein modification process;GO:0071345//cellular response to cytokine stimulus;GO:0009152//purine ribonucleotide biosynthetic process;GO:0007167//enzyme linked receptor protein signaling pathway;GO:0001501//skeletal system development
93432	7872	10	36	1.87347	6.12395e-05	Up	6.3386e-05	MGAM2	NA	NA	NA
358	2985	52.92	190.33	1.8721	7.40122e-20	Up	3.84177e-20	AQP1	GO:0016323//basolateral plasma membrane;GO:0005903//brush border;GO:0005635//nuclear envelope;GO:0016021//integral component of membrane;GO:0020003//symbiont-containing vacuole	GO:0046873//metal ion transmembrane transporter activity;GO:0015144//carbohydrate transmembrane transporter activity;GO:0005221//intracellular cyclic nucleotide activated cation channel activity;GO:0005372//water transmembrane transporter activity;GO:0005488//binding	GO:0006833//water transport;GO:0046541//saliva secretion;GO:0034614//cellular response to reactive oxygen species;GO:0034220//ion transmembrane transport;GO:0071385//cellular response to glucocorticoid stimulus;GO:0030001//metal ion transport;GO:0003014//renal system process;GO:0006972//hyperosmotic response;GO:0019725//cellular homeostasis;GO:0009651//response to salt stress;GO:0021537//telencep…
3604	6531	171.52	613.28	1.86365	4.07863e-60	Up	8.33173e-61	TNFRSF9	GO:0009986//cell surface;GO:0016021//integral component of membrane	NA	GO:0012502//induction of programmed cell death;GO:0008283//cell proliferation
2527	1988	52.13	184.86	1.85172	4.53829e-19	Up	2.41772e-19	FUT5	GO:0031224//intrinsic component of membrane;GO:0000139//Golgi membrane	GO:0008417//fucosyltransferase activity	GO:0006464//cellular protein modification process;GO:0019317//fucose catabolic process;GO:0070085//glycosylation
9389	2176	21	74	1.84261	1.72657e-08	Up	1.4244e-08	SLC22A14	GO:0016021//integral component of membrane	GO:0008324//cation transmembrane transporter activity	GO:0044763//single-organism cellular process;GO:0006812//cation transport
51700	1367	10	35	1.83283	9.70012e-05	Up	0.000102075	CYB5R2	GO:0043231//intracellular membrane-bounded organelle	GO:0016653//oxidoreductase activity, acting on NAD(P)H, heme protein as acceptor	GO:0006694//steroid biosynthetic process
301	1556	159	556	1.83154	2.0811e-53	Up	4.78263e-54	ANXA1	GO:0005740//mitochondrial envelope;GO:0032991//macromolecular complex;GO:0005856//cytoskeleton;GO:0044421//extracellular region part;GO:0044459//plasma membrane part;GO:0031988//null	GO:0004859//phospholipase inhibitor activity;GO:0046872//metal ion binding;GO:0042802//identical protein binding;GO:0005543//phospholipid binding	GO:0048771//tissue remodeling;GO:0034614//cellular response to reactive oxygen species;GO:0034097//response to cytokine;GO:0043627//response to estrogen;GO:0022008//neurogenesis;GO:0008283//cell proliferation;GO:0001781//neutrophil apoptotic process;GO:0001516//prostaglandin biosynthetic process;GO:0051384//response to glucocorticoid;GO:0015909//long-chain fatty acid transport;GO:0022602//ovulati…
284047	8713	53.33	184.52	1.81624	1.39496e-18	Up	7.55809e-19	CCDC144B	NA	NA	NA
8600	2216	11	38	1.81397	5.63779e-05	Up	5.81573e-05	TNFSF11	GO:0044421//extracellular region part;GO:0044424//intracellular part;GO:0016021//integral component of membrane	GO:0032813//tumor necrosis factor receptor superfamily binding	GO:0031622//positive regulation of fever generation;GO:0022409//positive regulation of cell-cell adhesion;GO:0002763//positive regulation of myeloid leukocyte differentiation;GO:0051091//positive regulation of sequence-specific DNA binding transcription factor activity;GO:0033209//tumor necrosis factor-mediated signaling pathway;GO:0051259//protein oligomerization;GO:0050673//epithelial cell prol…
3778	2276	80	276	1.81207	6.15328e-27	Up	2.57349e-27	KCNMA1	GO:0043231//intracellular membrane-bounded organelle;GO:0070062//extracellular exosome;GO:0016324//apical plasma membrane;GO:0097060//synaptic membrane;GO:0009986//cell surface;GO:0005901//caveola;GO:0005887//integral component of plasma membrane;GO:0033267//axon part;GO:0044456//synapse part;GO:0008076//voltage-gated potassium channel complex	GO:0003779//actin binding;GO:0043169//cation binding;GO:0005249//voltage-gated potassium channel activity;GO:0046872//metal ion binding;GO:0015269//calcium-activated potassium channel activity;GO:0008092//cytoskeletal protein binding;GO:0060072//large conductance calcium-activated potassium channel activity;GO:0036094//small molecule binding	GO:0050794//regulation of cellular process;GO:0021700//developmental maturation;GO:0060113//inner ear receptor cell differentiation;GO:0008344//adult locomotory behavior;GO:0030001//metal ion transport;GO:0060083//smooth muscle contraction involved in micturition;GO:0060004//reflex;GO:0043065//positive regulation of apoptotic process;GO:0050877//neurological system process;GO:0007599//hemostasis;…
3371	8240	342	1174	1.80484	7.32173e-109	Up	7.53674e-110	TNC	GO:0005578//proteinaceous extracellular matrix	GO:0005515//protein binding	GO:0031103//axon regeneration;GO:0002009//morphogenesis of an epithelium;GO:0022610//biological adhesion;GO:0008283//cell proliferation;GO:0010467//gene expression;GO:0048741//skeletal muscle fiber development;GO:0030850//prostate gland development
4360	5205	42	144	1.80308	1.04904e-14	Up	6.51256e-15	MRC1	GO:0031090//organelle membrane;GO:0016021//integral component of membrane	GO:0048029//monosaccharide binding	GO:0006897//endocytosis
10578	883	14	48	1.80308	7.06822e-06	Up	6.80696e-06	GNLY	GO:0044421//extracellular region part	NA	GO:0006952//defense response;GO:0001906//cell killing
55584	2292	21	72	1.80308	4.23551e-08	Up	3.56988e-08	CHRNA9	GO:0005887//integral component of plasma membrane;GO:0097060//synaptic membrane	GO:0005231//excitatory extracellular ligand-gated ion channel activity;GO:0005261//cation channel activity	GO:0042471//ear morphogenesis;GO:0007267//cell-cell signaling;GO:0050877//neurological system process;GO:0051480//regulation of cytosolic calcium ion concentration
114815	7451	101	345	1.79772	6.1337e-33	Up	2.22697e-33	SORCS1	GO:0031224//intrinsic component of membrane	GO:0008528//G-protein coupled peptide receptor activity;GO:0005488//binding	GO:0007186//G-protein coupled receptor signaling pathway
6263	15575	10	34	1.79101	0.000152918	Up	0.000163555	RYR3	GO:0031224//intrinsic component of membrane;GO:0016528//sarcoplasm;GO:0005789//endoplasmic reticulum membrane	GO:0046872//metal ion binding;GO:0005515//protein binding	GO:0033198//response to ATP;GO:0006936//muscle contraction;GO:0032026//response to magnesium ion;GO:0051260//protein homooligomerization;GO:0006816//calcium ion transport;GO:0051592//response to calcium ion;GO:0031000//response to caffeine;GO:0006875//cellular metal ion homeostasis
157376	1755	20	68	1.79101	1.13295e-07	Up	9.77159e-08	FER1L6-AS2	NA	NA	NA
104355135	729	9.59	32.49	1.78587	0.000217035	Up	0.000235466	LINC00431	NA	NA	NA
3240	1425	12.44	42	1.78088	2.97114e-05	Up	3.00327e-05	HP	GO:0044421//extracellular region part;GO:0043234//protein complex	GO:0004175//endopeptidase activity;GO:0005515//protein binding	GO:0006875//cellular metal ion homeostasis;GO:0019538//protein metabolic process;GO:0043086//negative regulation of catalytic activity;GO:0008219//cell death;GO:0002526//acute inflammatory response;GO:0010727//negative regulation of hydrogen peroxide metabolic process;GO:0000302//response to reactive oxygen species
101101776	725	10.69	35.87	1.77199	0.000114699	Up	0.000121373	BMS1P17	GO:0031981//nuclear lumen	GO:0017111//nucleoside-triphosphatase activity;GO:0032550//purine ribonucleoside binding	GO:0042254//ribosome biogenesis
728047	5189	25.43	84.01	1.74951	6.8837e-09	Up	5.54922e-09	GOLGA8O	GO:0043231//intracellular membrane-bounded organelle	NA	NA
441307	3506	33	109	1.74927	4.3544e-11	Up	3.13933e-11	HRAT92	NA	NA	NA
8842	3857	10	33	1.74794	0.000239441	Up	0.000260683	PROM1	GO:0044421//extracellular region part;GO:0044459//plasma membrane part;GO:0016021//integral component of membrane;GO:0005902//microvillus;GO:0001750//photoreceptor outer segment	GO:0050839//cell adhesion molecule binding;GO:0008092//cytoskeletal protein binding	GO:0003407//neural retina development;GO:0072160//nephron tubule epithelial cell differentiation;GO:0072311//glomerular epithelial cell differentiation;GO:0061318//renal filtration cell differentiation;GO:0001754//eye photoreceptor cell differentiation;GO:0007601//visual perception
100507308	3002	17	56	1.74537	2.1679e-06	Up	2.01532e-06	TARID	NA	NA	NA
3570	5808	648.09	2127.02	1.74004	2.07196e-186	Up	9.73405e-188	IL6R	GO:0044421//extracellular region part;GO:0005887//integral component of plasma membrane	GO:0019955//cytokine binding;GO:0042802//identical protein binding;GO:0004896//cytokine receptor activity;GO:0019838//growth factor binding;GO:0005126//cytokine receptor binding	GO:0001649//osteoblast differentiation;GO:0042503//tyrosine phosphorylation of Stat3 protein;GO:0042742//defense response to bacterium;GO:0001819//positive regulation of cytokine production;GO:0051091//positive regulation of sequence-specific DNA binding transcription factor activity;GO:0001818//negative regulation of cytokine production;GO:0002444//myeloid leukocyte mediated immunity;GO:0000165/…
5913	1564	11	36	1.73597	0.000138239	Up	0.000147262	RAPSN	GO:0043231//intracellular membrane-bounded organelle;GO:0043232//intracellular non-membrane-bounded organelle;GO:0097060//synaptic membrane	GO:0035254//glutamate receptor binding;GO:0046914//transition metal ion binding	GO:0043065//positive regulation of apoptotic process;GO:0007268//chemical synaptic transmission
2113	5132	66	215	1.72928	4.3269e-20	Up	2.22828e-20	ETS1	GO:0043231//intracellular membrane-bounded organelle;GO:0043234//protein complex	GO:0003677//DNA binding;GO:0005515//protein binding;GO:0001071//nucleic acid binding transcription factor activity	GO:0016477//cell migration;GO:0034614//cellular response to reactive oxygen species;GO:0030575//nuclear body organization;GO:0034097//response to cytokine;GO:0043627//response to estrogen;GO:0009636//response to toxic substance;GO:0008283//cell proliferation;GO:0022602//ovulation cycle process;GO:0012502//induction of programmed cell death;GO:0009605//response to external stimulus;GO:0001525//ang…
80709	4630	533	1736	1.72904	4.523e-151	Up	2.90989e-152	AKNA	GO:0043231//intracellular membrane-bounded organelle;GO:0016020//membrane;GO:0005634//nucleus	GO:0000978//RNA polymerase II core promoter proximal region sequence-specific DNA binding;GO:0001077//transcriptional activator activity, RNA polymerase II core promoter proximal region sequence-specific binding;GO:0003676//nucleic acid binding	GO:0045944//positive regulation of transcription from RNA polymerase II promoter;GO:0006351//transcription, DNA-templated
101927354	761	20	65	1.72592	4.24473e-07	Up	3.78341e-07	LOC101927354	NA	NA	NA
9119	2125	17	55	1.71937	3.35748e-06	Up	3.16104e-06	KRT75	GO:0005882//intermediate filament	NA	NA
80108	2442	26	84	1.71736	1.06816e-08	Up	8.7003e-09	ZFP2	NA	NA	NA
22987	10801	9	29	1.71353	0.000652349	Up	0.000736119	SV2C	GO:0031224//intrinsic component of membrane;GO:0008021//synaptic vesicle	GO:0005215//transporter activity	GO:0044765//single-organism transport
196913	4028	37.58	120.52	1.70671	9.63906e-12	Up	6.7657e-12	LINC01599	NA	NA	NA
644242	1610	58	184	1.69106	6.32979e-17	Up	3.62592e-17	LINC00622	NA	NA	NA
26509	6832	192	607	1.68607	5.20027e-52	Up	1.22621e-52	MYOF	GO:0012506//vesicle membrane;GO:0031224//intrinsic component of membrane;GO:0044459//plasma membrane part;GO:0005635//nuclear envelope	GO:0008289//lipid binding	GO:0003012//muscle system process;GO:0007009//plasma membrane organization;GO:0003013//circulatory system process;GO:0009966//regulation of signal transduction;GO:0009408//response to heat
388662	6419	226	713	1.68306	1.14208e-60	Up	2.31023e-61	SLC6A17	GO:0008021//synaptic vesicle;GO:0016021//integral component of membrane	GO:0015291//secondary active transmembrane transporter activity;GO:0005326//neurotransmitter transporter activity	GO:0006865//amino acid transport;GO:0006812//cation transport
1562	2562	26	82	1.68259	2.51962e-08	Up	2.09525e-08	CYP2C18	GO:0031090//organelle membrane	GO:0046914//transition metal ion binding;GO:0046906//tetrapyrrole binding;GO:0016712//oxidoreductase activity, acting on paired donors, with incorporation or reduction of molecular oxygen, reduced flavin or flavoprotein as one donor, and incorporation of one atom of oxygen	GO:0044237//cellular metabolic process;GO:0044710//single-organism metabolic process
3624	6105	165	520	1.68152	1.28958e-44	Up	3.50385e-45	INHBA	GO:0048180//activin complex;GO:0043511//inhibin complex	GO:0070697//activin receptor binding;GO:0042277//peptide binding;GO:0046983//protein dimerization activity	GO:0020027//hemoglobin metabolic process;GO:0043010//camera-type eye development;GO:0042036//negative regulation of cytokine biosynthetic process;GO:0006950//response to stress;GO:0002762//negative regulation of myeloid leukocyte differentiation;GO:0030728//ovulation;GO:0036315//cellular response to sterol;GO:0016049//cell growth;GO:0001707//mesoderm formation;GO:0008283//cell proliferation;GO:00…
79935	2691	69.16	217.01	1.67523	1.91368e-19	Up	1.00708e-19	CNTD2	NA	GO:0019900//kinase binding	GO:0051726//regulation of cell cycle
968	1865	163.73	511.02	1.66754	2.23773e-43	Up	6.27198e-44	CD68	GO:0016020//membrane;GO:0043231//intracellular membrane-bounded organelle;GO:0031090//organelle membrane;GO:0044464//cell part;GO:0044444//cytoplasmic part	NA	NA
205860	1641	20	62	1.65775	1.54459e-06	Up	1.42402e-06	TRIML2	NA	GO:0046914//transition metal ion binding;GO:0003824//catalytic activity	GO:0033993//response to lipid;GO:0032446//protein modification by small protein conjugation
103344718	3887	25.68	78.47	1.63697	8.90745e-08	Up	7.62843e-08	HOTS	NA	NA	NA
3576	1718	18	55	1.63691	7.04366e-06	Up	6.7819e-06	CXCL8	GO:0044421//extracellular region part;GO:0044464//cell part	GO:0005125//cytokine activity;GO:0045236//CXCR chemokine receptor binding	GO:0032496//response to lipopolysaccharide;GO:0050927//positive regulation of positive chemotaxis;GO:0019932//second-messenger-mediated signaling;GO:0008283//cell proliferation;GO:0045069//regulation of viral genome replication;GO:0070555//response to interleukin-1;GO:0071363//cellular response to growth factor stimulus;GO:0030968//endoplasmic reticulum unfolded protein response;GO:0007186//G-pro…
6695	4841	79	241	1.63459	9.75577e-21	Up	4.91215e-21	SPOCK1	GO:0031012//extracellular matrix;GO:0044421//extracellular region part;GO:0033267//axon part;GO:0005737//cytoplasm;GO:0045202//synapse;GO:0044327//dendritic spine head	GO:0046872//metal ion binding;GO:0004866//endopeptidase inhibitor activity	GO:0010466//negative regulation of peptidase activity;GO:0016477//cell migration;GO:0007162//negative regulation of cell adhesion;GO:0007154//cell communication;GO:0010975//regulation of neuron projection development;GO:0016049//cell growth;GO:0007417//central nervous system development
4883	6380	421	1270	1.61841	3.97123e-101	Up	4.54734e-102	NPR3	GO:0016021//integral component of membrane	GO:0042802//identical protein binding;GO:0001653//peptide receptor activity;GO:0042277//peptide binding	GO:0035809//regulation of urine volume;GO:0033687//osteoblast proliferation;GO:0048731//system development;GO:0032770//positive regulation of monooxygenase activity;GO:0008015//blood circulation;GO:0070661//leukocyte proliferation;GO:0030818//negative regulation of cAMP biosynthetic process;GO:0007188//adenylate cyclase-modulating G-protein coupled receptor signaling pathway
29931	2903	12	36	1.61044	0.000292037	Up	0.000319926	LINC00312	NA	NA	NA
342096	3176	23.53	69.87	1.59565	7.03389e-07	Up	6.35645e-07	GOLGA6A	GO:0043231//intracellular membrane-bounded organelle	NA	NA
145482	2565	450.75	1334.21	1.59106	1.28405e-103	Up	1.42038e-104	PTGR2	GO:0043231//intracellular membrane-bounded organelle	GO:0016616//oxidoreductase activity, acting on the CH-OH group of donors, NAD or NADP as acceptor;GO:0016628//oxidoreductase activity, acting on the CH-CH group of donors, NAD or NADP as acceptor;GO:0046914//transition metal ion binding;GO:0036094//small molecule binding	GO:0006692//prostanoid metabolic process
553158	1740	36.92	109.25	1.59064	6.78539e-10	Up	5.19382e-10	PRR5-ARHGAP8	GO:0005829//cytosol	GO:0005515//protein binding;GO:0005096//GTPase activator activity	GO:0043547//positive regulation of GTPase activity;GO:0070374//positive regulation of ERK1 and ERK2 cascade;GO:0051056//regulation of small GTPase mediated signal transduction
642633	3322	12.45	36.78	1.58825	0.000289447	Up	0.000316886	FAM230B	NA	NA	NA
4671	5891	430.53	1268.54	1.58446	5.17646e-98	Up	6.17525e-99	NAIP	GO:0044424//intracellular part;GO:0044459//plasma membrane part	GO:0043169//cation binding;GO:0016462//pyrophosphatase activity;GO:0004866//endopeptidase inhibitor activity;GO:0032550//purine ribonucleoside binding	GO:0006952//defense response;GO:0043066//negative regulation of apoptotic process;GO:0048731//system development
219539	1867	107	314	1.57863	2.54436e-25	Up	1.11844e-25	YPEL4	GO:0031981//nuclear lumen	NA	NA
441581	890	11.05	32.29	1.57252	0.000713762	Up	0.000808622	FRG2B	GO:0043231//intracellular membrane-bounded organelle	NA	NA
115650	934	29.38	85.2	1.5615	7.23963e-08	Up	6.17843e-08	TNFRSF13C	NA	NA	GO:0051251//positive regulation of lymphocyte activation
285735	1230	19	55	1.55891	1.42014e-05	Up	1.39726e-05	LINC00326	NA	NA	NA
135152	1925	17.87	51.13	1.54211	3.20299e-05	Up	3.24434e-05	B3GAT2	GO:0012505//endomembrane system;GO:0031224//intrinsic component of membrane	GO:0043169//cation binding;GO:0015020//glucuronosyltransferase activity	GO:0006790//sulfur compound metabolic process;GO:0006464//cellular protein modification process;GO:0006022//aminoglycan metabolic process;GO:0044710//single-organism metabolic process
1577	2385	56	160	1.54005	3.14533e-13	Up	2.07345e-13	CYP3A5	GO:0031090//organelle membrane;GO:0016021//integral component of membrane;GO:0005789//endoplasmic reticulum membrane	GO:0020037//heme binding;GO:0005506//iron ion binding;GO:0046914//transition metal ion binding;GO:0019825//oxygen binding;GO:0046872//metal ion binding;GO:0070330//aromatase activity;GO:0046906//tetrapyrrole binding;GO:0016712//oxidoreductase activity, acting on paired donors, with incorporation or reduction of molecular oxygen, reduced flavin or flavoprotein as one donor, and incorporation of on…	GO:0070989//oxidative demethylation;GO:0006805//xenobiotic metabolic process;GO:0017144//drug metabolic process;GO:0055114//oxidation-reduction process;GO:0008202//steroid metabolic process;GO:0042737//drug catabolic process;GO:0009820//alkaloid metabolic process;GO:0009822//alkaloid catabolic process;GO:0006629//lipid metabolic process
441733	11532	948.46	2704.25	1.53705	2.56981e-198	Up	1.09964e-199	PRKXP1	GO:0043231//intracellular membrane-bounded organelle	GO:0005515//protein binding;GO:0004690//cyclic nucleotide-dependent protein kinase activity;GO:0032550//purine ribonucleoside binding	GO:0050673//epithelial cell proliferation;GO:0002009//morphogenesis of an epithelium;GO:0016477//cell migration;GO:0001822//kidney development;GO:0030856//regulation of epithelial cell differentiation;GO:0006468//protein phosphorylation;GO:0007155//cell adhesion;GO:0048646//anatomical structure formation involved in morphogenesis;GO:0030097//hemopoiesis
57538	10936	309	880	1.53537	1.86147e-65	Up	3.45163e-66	ALPK3	GO:0043231//intracellular membrane-bounded organelle	GO:0004672//protein kinase activity;GO:0032550//purine ribonucleoside binding	GO:0044767//single-organism developmental process
100129029	4067	19	54	1.53244	2.13386e-05	Up	2.12842e-05	LOC100129029	GO:0044459//plasma membrane part;GO:0005911//cell-cell junction;GO:0005819//spindle;GO:0044444//cytoplasmic part	NA	GO:0032467//positive regulation of cytokinesis
3681	3912	12	34	1.52798	0.000674871	Up	0.000762947	ITGAD	GO:0005887//integral component of plasma membrane	GO:0043169//cation binding	GO:0042098//T cell proliferation;GO:0031589//cell-substrate adhesion;GO:0007166//cell surface receptor signaling pathway
91156	11810	61	172	1.521	7.044e-14	Up	4.51984e-14	IGFN1	NA	NA	NA
56892	1841	38	107	1.51902	3.47873e-09	Up	2.75958e-09	C8orf4	NA	NA	NA
100529207	3904	45.09	126.8	1.51715	1.36168e-10	Up	1.00507e-10	RAD51L3-RFFL	NA	NA	NA
29881	4954	289	811	1.51411	2.97075e-59	Up	6.14859e-60	NPC1L1	GO:0012506//vesicle membrane;GO:0031224//intrinsic component of membrane;GO:0044459//plasma membrane part;GO:0016324//apical plasma membrane;GO:0031526//brush border membrane;GO:0016021//integral component of membrane;GO:0030659//cytoplasmic vesicle membrane	GO:0005319//lipid transporter activity;GO:0008144//drug binding;GO:0017022//myosin binding;GO:0004888//transmembrane signaling receptor activity;GO:0017016//Ras GTPase binding;GO:0031489//myosin V binding;GO:0017137//Rab GTPase binding	GO:0055092//sterol homeostasis;GO:0042493//response to drug;GO:0008203//cholesterol metabolic process;GO:0019538//protein metabolic process;GO:0030299//intestinal cholesterol absorption;GO:0006695//cholesterol biosynthetic process;GO:0030301//cholesterol transport;GO:0042157//lipoprotein metabolic process
56159	3151	15	42	1.5109	0.000191931	Up	0.000207139	TEX11	GO:0000795//synaptonemal complex	GO:0005488//binding	GO:0008406//gonad development;GO:0007129//synapsis;GO:0019953//sexual reproduction;GO:0007140//male meiosis;GO:0007131//reciprocal meiotic recombination;GO:0006915//apoptotic process
290	3740	128	358	1.50929	6.37099e-27	Up	2.66518e-27	ANPEP	GO:0043231//intracellular membrane-bounded organelle;GO:0009986//cell surface;GO:0016021//integral component of membrane;GO:0044444//cytoplasmic part	GO:0008238//exopeptidase activity;GO:0046914//transition metal ion binding	GO:0019538//protein metabolic process;GO:0048646//anatomical structure formation involved in morphogenesis;GO:0048869//cellular developmental process
4045	9508	62	173	1.50591	9.06383e-14	Up	5.84482e-14	LSAMP	GO:0031224//intrinsic component of membrane	GO:0005488//binding	GO:0022610//biological adhesion;GO:0048731//system development
3791	6055	14	39	1.50352	0.000334385	Up	0.000367652	KDR	GO:0005768//endosome;GO:0009986//cell surface;GO:0016021//integral component of membrane	GO:0031072//heat shock protein binding;GO:0019838//growth factor binding;GO:0005102//receptor binding;GO:0032550//purine ribonucleoside binding;GO:0004714//transmembrane receptor protein tyrosine kinase activity	GO:0030324//lung development;GO:0001954//positive regulation of cell-matrix adhesion;GO:0060562//epithelial tube morphogenesis;GO:0021700//developmental maturation;GO:0048875//chemical homeostasis within a tissue;GO:0007169//transmembrane receptor protein tyrosine kinase signaling pathway;GO:0071363//cellular response to growth factor stimulus;GO:0010594//regulation of endothelial cell migration;…
55016	5389	141	392	1.50064	4.27003e-29	Up	1.69088e-29	2019-03-01	GO:0012506//vesicle membrane;GO:0031224//intrinsic component of membrane;GO:0005770//late endosome;GO:0005764//lysosome;GO:0005802//trans-Golgi network;GO:0005769//early endosome	GO:0019787//ubiquitin-like protein transferase activity;GO:0046914//transition metal ion binding;GO:0005102//receptor binding	GO:0016567//protein ubiquitination;GO:0002504//antigen processing and presentation of peptide or polysaccharide antigen via MHC class II
9052	2856	193	535	1.49642	5.64873e-39	Up	1.75453e-39	GPRC5A	GO:0043231//intracellular membrane-bounded organelle;GO:0012506//vesicle membrane;GO:0016021//integral component of membrane	GO:0004888//transmembrane signaling receptor activity	GO:0007154//cell communication
4345	2348	35	97	1.49611	2.6115e-08	Up	2.17504e-08	CD200	GO:0031224//intrinsic component of membrane	GO:0005488//binding	GO:0002682//regulation of immune system process
5787	11712	32.98	90.95	1.48896	7.76192e-08	Up	6.63113e-08	PTPRB	GO:0016021//integral component of membrane	GO:0004725//protein tyrosine phosphatase activity;GO:0005488//binding	GO:0006464//cellular protein modification process;GO:0048646//anatomical structure formation involved in morphogenesis;GO:0006796//phosphate-containing compound metabolic process
7704	2397	54	148	1.48004	9.87757e-12	Up	6.93706e-12	ZBTB16	GO:0043234//protein complex;GO:0016604//nuclear body	GO:0042802//identical protein binding;GO:0046914//transition metal ion binding;GO:0003676//nucleic acid binding	GO:0007399//nervous system development;GO:0001822//kidney development;GO:0032446//protein modification by small protein conjugation;GO:0030099//myeloid cell differentiation;GO:0003002//regionalization;GO:0006351//transcription, DNA-templated;GO:0030326//embryonic limb morphogenesis;GO:0001503//ossification;GO:0007283//spermatogenesis;GO:0006915//apoptotic process;GO:0002062//chondrocyte different…
166979	2972	19	52	1.47799	4.74955e-05	Up	4.87718e-05	CDC20B	NA	NA	NA
5737	5431	74	202	1.47424	2.23593e-15	Up	1.35241e-15	PTGFR	GO:0031224//intrinsic component of membrane;GO:0044424//intracellular part;GO:0016021//integral component of membrane	GO:0004955//prostaglandin receptor activity	GO:0007166//cell surface receptor signaling pathway;GO:0002237//response to molecule of bacterial origin;GO:0006915//apoptotic process;GO:0044703//multi-organism reproductive process
223117	6479	125	341	1.47332	7.15605e-25	Up	3.18631e-25	SEMA3D	GO:0005615//extracellular space;GO:0016021//integral component of membrane	GO:0030215//semaphorin receptor binding;GO:0045499//chemorepellent activity;GO:0038191//neuropilin binding	GO:0030335//positive regulation of cell migration;GO:0001755//neural crest cell migration;GO:0048843//negative regulation of axon extension involved in axon guidance;GO:0050919//negative chemotaxis;GO:0048731//system development;GO:0071526//semaphorin-plexin signaling pathway;GO:0048869//cellular developmental process
101928176	2566	151.22	411.73	1.47053	1.26304e-29	Up	4.94479e-30	LINC01411	NA	NA	NA
7262	937	48.63	131.65	1.46227	1.9424e-10	Up	1.44553e-10	PHLDA2	GO:0044424//intracellular part	GO:0008289//lipid binding	GO:0009653//anatomical structure morphogenesis;GO:0012501//programmed cell death
4322	2735	13	35	1.45432	0.00087035	Up	0.000994182	MMP13	GO:0005578//proteinaceous extracellular matrix	GO:0004175//endopeptidase activity;GO:0046914//transition metal ion binding	GO:0032963//collagen metabolic process;GO:0022411//cellular component disassembly;GO:0019538//protein metabolic process;GO:0001503//ossification;GO:0001501//skeletal system development;GO:0043062//extracellular structure organization
146395	4660	58	156	1.4529	5.43356e-12	Up	3.7759e-12	GSG1L	GO:0016020//membrane;GO:0031224//intrinsic component of membrane;GO:0030054//cell junction;GO:0016021//integral component of membrane;GO:0032279//asymmetric synapse;GO:0005886//plasma membrane	GO:0005515//protein binding	NA
121601	4045	45	121	1.45249	1.24208e-09	Up	9.62634e-10	ANO4	NA	NA	NA
7373	8020	187	501	1.44725	6.63219e-35	Up	2.29748e-35	COL14A1	GO:0005593//FACIT collagen trimer;GO:0044432//endoplasmic reticulum part	GO:0005515//protein binding;GO:0005198//structural molecule activity	GO:0007155//cell adhesion;GO:0030198//extracellular matrix organization
3426	2217	15	40	1.44051	0.000427963	Up	0.000475101	CFI	GO:0044421//extracellular region part	GO:0004175//endopeptidase activity;GO:0038024//cargo receptor activity;GO:0043169//cation binding	GO:0002673//regulation of acute inflammatory response;GO:0019538//protein metabolic process;GO:0002455//humoral immune response mediated by circulating immunoglobulin
1956	6330	819	2182.98	1.43984	1.122e-145	Up	7.61013e-147	EGFR	GO:0016323//basolateral plasma membrane;GO:0044421//extracellular region part;GO:0005615//extracellular space;GO:0005635//nuclear envelope;GO:0000139//Golgi membrane;GO:0043235//receptor complex;GO:0031224//intrinsic component of membrane;GO:0016021//integral component of membrane;GO:0030128//clathrin coat of endocytic vesicle;GO:0097489//multivesicular body, internal vesicle lumen;GO:0031965//nu…	GO:0051015//actin filament binding;GO:0030235//nitric-oxide synthase regulator activity;GO:0005524//ATP binding;GO:0031625//ubiquitin protein ligase binding;GO:0046982//protein heterodimerization activity;GO:0019903//protein phosphatase binding;GO:0004716//signal transducer, downstream of receptor, with protein tyrosine kinase activity;GO:0003690//double-stranded DNA binding;GO:0046983//protein d…	GO:0030335//positive regulation of cell migration;GO:0046854//phosphatidylinositol phosphorylation;GO:0001892//embryonic placenta development;GO:0021987//cerebral cortex development;GO:0000186//activation of MAPKK activity;GO:0035411//catenin import into nucleus;GO:0016337//single organismal cell-cell adhesion;GO:0043006//activation of phospholipase A2 activity by calcium-mediated signaling;GO:00…
10411	9181	488	1295	1.43348	1.7764e-86	Up	2.4434e-87	RAPGEF3	GO:0031090//organelle membrane;GO:0031526//brush border membrane;GO:0043025//neuronal cell body;GO:0012505//endomembrane system;GO:0030864//cortical actin cytoskeleton;GO:0030426//growth cone;GO:1990796//photoreceptor cell terminal bouton;GO:1990795//rod bipolar cell terminal bouton;GO:0070062//extracellular exosome;GO:0097470//ribbon synapse;GO:0005902//microvillus;GO:0030027//lamellipodium;GO:0…	GO:0030552//cAMP binding;GO:0044325//ion channel binding;GO:0019904//protein domain specific binding;GO:0017034//Rap guanyl-nucleotide exchange factor activity	GO:0035094//response to nicotine;GO:0097421//liver regeneration;GO:0010667//negative regulation of cardiac muscle cell apoptotic process;GO:0035690//cellular response to drug;GO:0030822//positive regulation of cAMP catabolic process;GO:0021510//spinal cord development;GO:0043547//positive regulation of GTPase activity;GO:0007420//brain development;GO:0071320//cellular response to cAMP;GO:1904453/…
100861402	2899	114.28	303.25	1.43341	1.85928e-21	Up	9.16511e-22	CERS6-AS1	NA	NA	NA
2525	2417	307.59	815.57	1.43228	5.68874e-55	Up	1.27046e-55	FUT3	GO:0031224//intrinsic component of membrane;GO:0070062//extracellular exosome;GO:0032580//Golgi cisterna membrane;GO:0016021//integral component of membrane;GO:0000139//Golgi membrane	GO:0046920//alpha-(1->3)-fucosyltransferase activity;GO:0008417//fucosyltransferase activity;GO:0017060//3-galactosyl-N-acetylglucosaminide 4-alpha-L-fucosyltransferase activity	GO:0042355//L-fucose catabolic process;GO:0006486//protein glycosylation;GO:0009988//cell-cell recognition;GO:0006464//cellular protein modification process;GO:0009311//oligosaccharide metabolic process;GO:0036065//fucosylation;GO:0009312//oligosaccharide biosynthetic process;GO:0008037//cell recognition;GO:0070085//glycosylation
51179	1708	37	98	1.43073	6.20628e-08	Up	5.27736e-08	HAO2	GO:0042579//microbody	GO:0005515//protein binding;GO:0003973//(S)-2-hydroxy-acid oxidase activity;GO:0032553//ribonucleotide binding	GO:0006631//fatty acid metabolic process;GO:0051259//protein oligomerization
51200	2817	28.03	74.04	1.42681	2.52673e-06	Up	2.35647e-06	CPA4	NA	GO:0046914//transition metal ion binding;GO:0008235//metalloexopeptidase activity	GO:0016570//histone modification
63827	11655	527	1392	1.42676	3.38193e-92	Up	4.3212e-93	BCAN	GO:0031012//extracellular matrix;GO:0030425//dendrite;GO:0005615//extracellular space;GO:0005764//lysosome;GO:0031225//anchored component of membrane;GO:0044431//Golgi apparatus part;GO:0005578//proteinaceous extracellular matrix;GO:0005796//Golgi lumen;GO:0031224//intrinsic component of membrane;GO:0043202//lysosomal lumen;GO:0045202//synapse	GO:0030246//carbohydrate binding;GO:0005201//extracellular matrix structural constituent;GO:0005539//glycosaminoglycan binding;GO:0005540//hyaluronic acid binding	GO:0006790//sulfur compound metabolic process;GO:0021543//pallium development;GO:0022610//biological adhesion;GO:0021766//hippocampus development;GO:0030206//chondroitin sulfate biosynthetic process;GO:0030208//dermatan sulfate biosynthetic process;GO:0006024//glycosaminoglycan biosynthetic process;GO:0022617//extracellular matrix disassembly;GO:0007155//cell adhesion;GO:0048168//regulation of ne…
23285	4364	88.36	233.11	1.42502	1.02127e-16	Up	5.88585e-17	KIAA1107	NA	NA	NA
10085	4754	259	680	1.41806	1.97496e-45	Up	5.27939e-46	EDIL3	GO:0031988//null	GO:0046872//metal ion binding;GO:0005102//receptor binding	GO:0032502//developmental process;GO:0010810//regulation of cell-substrate adhesion
29958	3039	58	152	1.41542	2.50109e-11	Up	1.78771e-11	DMGDH	GO:0044429//mitochondrial part	GO:0046997//oxidoreductase activity, acting on the CH-NH group of donors, flavin as acceptor;GO:0008168//methyltransferase activity	GO:0006544//glycine metabolic process;GO:0006577//amino-acid betaine metabolic process;GO:0042439//ethanolamine-containing compound metabolic process
283140	2954	21	55	1.41452	5.15419e-05	Up	5.30453e-05	LOC283140	GO:0043231//intracellular membrane-bounded organelle;GO:0043234//protein complex;GO:0000792//heterochromatin	GO:0000982//transcription factor activity, RNA polymerase II core promoter proximal region sequence-specific binding;GO:0019904//protein domain specific binding;GO:0004674//protein serine/threonine kinase activity;GO:0031490//chromatin DNA binding;GO:0043565//sequence-specific DNA binding;GO:0016835//carbon-oxygen lyase activity;GO:0044212//transcription regulatory region DNA binding	GO:0035690//cellular response to drug;GO:0000087//mitotic M phase;GO:0001706//endoderm formation;GO:0035404//histone-serine phosphorylation;GO:0048232//male gamete generation;GO:0007050//cell cycle arrest;GO:0045686//negative regulation of glial cell differentiation;GO:0008406//gonad development;GO:0001707//mesoderm formation;GO:0030252//growth hormone secretion;GO:0090398//cellular senescence;GO…
7292	3484	20.34	53.13	1.41068	7.07302e-05	Up	7.35974e-05	TNFSF4	GO:0044421//extracellular region part;GO:0016021//integral component of membrane;GO:0044464//cell part	GO:0032813//tumor necrosis factor receptor superfamily binding	GO:0048305//immunoglobulin secretion;GO:0050663//cytokine secretion;GO:0042102//positive regulation of T cell proliferation;GO:0034695//response to prostaglandin E;GO:0032496//response to lipopolysaccharide;GO:1900279//regulation of CD4-positive, alpha-beta T cell costimulation;GO:0001819//positive regulation of cytokine production;GO:0045064//T-helper 2 cell differentiation;GO:0002369//T cell cy…
4773	7396	260	678	1.40825	7.60309e-45	Up	2.05442e-45	NFATC2	GO:0005856//cytoskeleton;GO:0016020//membrane;GO:0031981//nuclear lumen;GO:0043234//protein complex;GO:0044444//cytoplasmic part	GO:0000975//regulatory region DNA binding;GO:0001071//nucleic acid binding transcription factor activity	GO:0030888//regulation of B cell proliferation;GO:0033554//cellular response to stress;GO:0044707//single-multicellular organism process;GO:0048870//cell motility;GO:0042221//response to chemical;GO:0050851//antigen receptor-mediated signaling pathway;GO:0006366//transcription from RNA polymerase II promoter
84513	880	55.03	143.42	1.40743	1.07808e-10	Up	7.92411e-11	PLPP5	GO:0031224//intrinsic component of membrane;GO:0044424//intracellular part	GO:0016791//phosphatase activity	GO:0016311//dephosphorylation
100505832	3399	20	52	1.40399	8.8751e-05	Up	9.31102e-05	PROX1-AS1	NA	NA	NA
5271	3407	19	49	1.39226	0.000152959	Up	0.000163615	SERPINB8	GO:0070062//extracellular exosome;GO:0005615//extracellular space;GO:0005829//cytosol;GO:0044444//cytoplasmic part	GO:0005515//protein binding;GO:0004867//serine-type endopeptidase inhibitor activity;GO:0004866//endopeptidase inhibitor activity;GO:0005488//binding	GO:0010466//negative regulation of peptidase activity;GO:0010951//negative regulation of endopeptidase activity
57048	1981	95.85	246.25	1.38675	6.30937e-17	Up	3.6136e-17	PLSCR3	GO:0005740//mitochondrial envelope;GO:0031224//intrinsic component of membrane	GO:0046872//metal ion binding;GO:0019904//protein domain specific binding;GO:0005548//phospholipid transporter activity	GO:0055092//sterol homeostasis;GO:0033500//carbohydrate homeostasis;GO:0007009//plasma membrane organization;GO:0012501//programmed cell death;GO:0032496//response to lipopolysaccharide
347051	1317	18	46	1.37911	0.000263746	Up	0.000287854	SLC10A5	GO:0031224//intrinsic component of membrane	GO:0005343//organic acid:sodium symporter activity	NA
9235	1019	283	723	1.37867	2.96453e-46	Up	7.77681e-47	IL32	GO:0016020//membrane;GO:0044421//extracellular region part;GO:0005615//extracellular space;GO:0005829//cytosol	GO:0005125//cytokine activity;GO:0005102//receptor binding	GO:0022610//biological adhesion;GO:0007155//cell adhesion;GO:0002376//immune system process;GO:0006952//defense response;GO:0006950//response to stress;GO:0006955//immune response
285513	6352	186	474	1.37506	9.21656e-31	Up	3.51757e-31	GPRIN3	NA	NA	NA
100506258	4508	26	66	1.36943	1.57973e-05	Up	1.55994e-05	LOC100506258	NA	NA	NA
285961	1693	27.16	68.83	1.36703	1.07987e-05	Up	1.05396e-05	SEPT7P9	GO:0044459//plasma membrane part;GO:0015630//microtubule cytoskeleton;GO:0032156//septin cytoskeleton;GO:0031981//nuclear lumen;GO:0032155//cell division site part;GO:0033267//axon part;GO:0032432//actin filament bundle;GO:0005930//axoneme;GO:0044444//cytoplasmic part	GO:0032550//purine ribonucleoside binding	GO:0048858//cell projection morphogenesis;GO:0000087//mitotic M phase;GO:0008360//regulation of cell shape;GO:0051259//protein oligomerization
7056	4048	60	152	1.36651	8.12357e-11	Up	5.93615e-11	THBD	GO:0044464//cell part;GO:0016021//integral component of membrane	GO:0038023//signaling receptor activity;GO:0046872//metal ion binding	GO:0002376//immune system process;GO:0007275//multicellular organism development;GO:0030194//positive regulation of blood coagulation;GO:0010543//regulation of platelet activation;GO:0044703//multi-organism reproductive process
100130522	1230	15	38	1.36651	0.000929836	Up	0.00106538	PARD6G-AS1	NA	NA	NA
283521	4126	17	43	1.36428	0.000455516	Up	0.000507104	LINC00282	NA	NA	NA
2634	4148	21	53	1.36108	0.000110267	Up	0.000116563	GBP2	GO:0012505//endomembrane system;GO:0043231//intracellular membrane-bounded organelle;GO:0044444//cytoplasmic part	GO:0017111//nucleoside-triphosphatase activity;GO:0032550//purine ribonucleoside binding	GO:0002376//immune system process;GO:0019221//cytokine-mediated signaling pathway
219621	1270	23	58	1.3599	5.45063e-05	Up	5.61994e-05	C10orf107	NA	NA	NA
3908	9696	48	121	1.35938	7.44262e-09	Up	6.0072e-09	LAMA2	GO:0005886//plasma membrane;GO:0043256//laminin complex	NA	GO:0007155//cell adhesion;GO:0007271//synaptic transmission, cholinergic;GO:0016477//cell migration;GO:0048513//animal organ development;GO:0009790//embryo development;GO:0006935//chemotaxis
6262	16365	148	373	1.35906	3.89561e-24	Up	1.77847e-24	RYR2	GO:0031674//I band;GO:0033017//sarcoplasmic reticulum membrane;GO:0034703//cation channel complex	GO:0097159//organic cyclic compound binding;GO:0046872//metal ion binding;GO:0051018//protein kinase A binding	GO:0009593//detection of chemical stimulus;GO:0010644//cell communication by electrical coupling;GO:0006970//response to osmotic stress;GO:0010880//regulation of release of sequestered calcium ion into cytosol by sarcoplasmic reticulum;GO:0031000//response to caffeine;GO:0060316//positive regulation of ryanodine-sensitive calcium-release channel activity;GO:0003214//cardiac left ventricle morphog…
10673	2642	25	63	1.3589	2.70007e-05	Up	2.71768e-05	TNFSF13B	GO:0031224//intrinsic component of membrane;GO:0044421//extracellular region part	GO:0032813//tumor necrosis factor receptor superfamily binding	GO:0030888//regulation of B cell proliferation;GO:0042098//T cell proliferation;GO:0002467//germinal center formation;GO:0031294//lymphocyte costimulation;GO:0002377//immunoglobulin production;GO:0007154//cell communication;GO:0002260//lymphocyte homeostasis
5806	1955	393	986	1.35254	9.35442e-61	Up	1.88944e-61	PTX3	NA	GO:0030247//polysaccharide binding	GO:0009620//response to fungus;GO:0006952//defense response;GO:0002252//immune effector process;GO:0006809//nitric oxide biosynthetic process;GO:0006909//phagocytosis
285429	4772	601	1505	1.3498	1.21462e-91	Up	1.57256e-92	DCAF4L1	NA	NA	NA
50486	978	360	900	1.34741	2.8058e-55	Up	6.21577e-56	G0S2	GO:0043231//intracellular membrane-bounded organelle;GO:0044444//cytoplasmic part	GO:0005488//binding	GO:0006915//apoptotic process;GO:0006629//lipid metabolic process
285286	2315	26	65	1.34741	2.29342e-05	Up	2.29191e-05	LINC00877	NA	NA	NA
3386	1341	139.38	346.93	1.3411	3.90574e-22	Up	1.89179e-22	ICAM4	GO:0031224//intrinsic component of membrane	GO:0005102//receptor binding	GO:0007155//cell adhesion;GO:0002682//regulation of immune system process
3556	4088	228	567	1.33979	3.9727e-35	Up	1.3651e-35	IL1RAP	GO:0005887//integral component of plasma membrane;GO:0043234//protein complex;GO:0016021//integral component of membrane;GO:0005576//extracellular region;GO:0005737//cytoplasm	GO:0004896//cytokine receptor activity;GO:0004908//interleukin-1 receptor activity;GO:0005149//interleukin-1 receptor binding	GO:0007154//cell communication;GO:0007166//cell surface receptor signaling pathway;GO:0065003//macromolecular complex assembly;GO:0006954//inflammatory response;GO:0002376//immune system process;GO:0006952//defense response;GO:0019221//cytokine-mediated signaling pathway;GO:0006461//protein complex assembly;GO:0045087//innate immune response;GO:0032623//interleukin-2 production
6529	4494	46	114	1.33481	3.09042e-08	Up	2.58563e-08	SLC6A1	GO:0016021//integral component of membrane;GO:0043005//neuron projection	GO:0005326//neurotransmitter transporter activity;GO:0005283//sodium:amino acid symporter activity	GO:0001505//regulation of neurotransmitter levels;GO:0010243//response to organonitrogen compound;GO:0014051//gamma-aminobutyric acid secretion;GO:0043627//response to estrogen;GO:0034285//response to disaccharide;GO:0007611//learning or memory;GO:0032228//regulation of synaptic transmission, GABAergic;GO:0010038//response to metal ion;GO:0051259//protein oligomerization;GO:0015800//acidic amino …
343578	2838	38	94	1.33214	4.99418e-07	Up	4.47084e-07	ARHGAP40	NA	NA	NA
176	8840	70	173	1.33082	1.104e-11	Up	7.77328e-12	ACAN	NA	GO:0005488//binding	GO:0006790//sulfur compound metabolic process;GO:0044699//single-organism process;GO:0044238//primary metabolic process;GO:0044710//single-organism metabolic process;GO:0030203//glycosaminoglycan metabolic process
54551	4298	17	42	1.33033	0.000664055	Up	0.000750124	MAGEL2	NA	NA	NA
5328	2403	172	424.28	1.32809	2.42172e-26	Up	1.0295e-26	PLAU	GO:0016020//membrane;GO:0044421//extracellular region part;GO:0044464//cell part	GO:0004175//endopeptidase activity;GO:0005488//binding	GO:0001952//regulation of cell-matrix adhesion;GO:0030195//negative regulation of blood coagulation;GO:0008283//cell proliferation;GO:0042221//response to chemical;GO:0019538//protein metabolic process;GO:0014909//smooth muscle cell migration;GO:0009966//regulation of signal transduction
258	2025	26	64	1.32504	3.30576e-05	Up	3.35437e-05	AMBN	GO:0031012//extracellular matrix	GO:0005102//receptor binding;GO:0030021//extracellular matrix structural constituent conferring compression resistance	GO:0022610//biological adhesion;GO:0001503//ossification;GO:0042476//odontogenesis
57221	14895	1349.83	3321.84	1.32468	8.72686e-195	Up	3.82131e-196	ARFGEF3	GO:0031224//intrinsic component of membrane	NA	GO:0032011//ARF protein signal transduction;GO:0010921//regulation of phosphatase activity
164592	2132	115	283	1.32465	5.02082e-18	Up	2.77043e-18	CCDC116	NA	NA	NA
1282	6508	1425	3502	1.32269	8.6075e-205	Up	3.39129e-206	COL4A1	NA	NA	GO:0044699//single-organism process
129804	2308	35	86	1.32246	1.70767e-06	Up	1.57778e-06	FBLN7	GO:0031012//extracellular matrix	GO:0046872//metal ion binding;GO:0005539//glycosaminoglycan binding	GO:0022610//biological adhesion
254778	3471	149	366	1.32201	8.61143e-23	Up	4.08257e-23	C8orf46	NA	NA	NA
2015	3161	18	44	1.31498	0.00055981	Up	0.000628124	ADGRE1	GO:0009986//cell surface;GO:0016021//integral component of membrane	GO:0046872//metal ion binding;GO:0004888//transmembrane signaling receptor activity	GO:0007186//G-protein coupled receptor signaling pathway;GO:0022610//biological adhesion
246182	1324	25	61	1.31236	5.64943e-05	Up	5.8283e-05	AKR7A2P1	GO:0044444//cytoplasmic part	GO:0008106//alcohol dehydrogenase (NADP+) activity	GO:0043387//mycotoxin catabolic process
185	2301	78	190	1.30993	2.05439e-12	Up	1.40035e-12	AGTR1	GO:0016021//integral component of membrane	GO:0001664//G-protein coupled receptor binding;GO:0001595//angiotensin receptor activity;GO:0008047//enzyme activator activity;GO:0046983//protein dimerization activity	GO:0007200//phospholipase C-activating G-protein coupled receptor signaling pathway;GO:0042310//vasoconstriction;GO:0010872//regulation of cholesterol esterification;GO:0016049//cell growth;GO:0051480//regulation of cytosolic calcium ion concentration;GO:0035812//renal sodium excretion;GO:0019932//second-messenger-mediated signaling;GO:0008283//cell proliferation;GO:0006935//chemotaxis;GO:0033860…
338773	2701	37	90	1.30788	1.21913e-06	Up	1.11801e-06	TMEM119	NA	NA	NA
8972	6513	165	401	1.30661	2.09832e-24	Up	9.49579e-25	MGAM	GO:0031224//intrinsic component of membrane;GO:0044459//plasma membrane part	GO:0004558//alpha-1,4-glucosidase activity;GO:0005488//binding	GO:0005982//starch metabolic process;GO:0007586//digestion;GO:0044710//single-organism metabolic process
7294	2914	21	51	1.30559	0.000231377	Up	0.000251465	TXK	GO:0043231//intracellular membrane-bounded organelle;GO:0016020//membrane	GO:0004713//protein tyrosine kinase activity;GO:0044212//transcription regulatory region DNA binding;GO:0032550//purine ribonucleoside binding	GO:0001961//positive regulation of cytokine-mediated signaling pathway;GO:0046632//alpha-beta T cell differentiation;GO:0006468//protein phosphorylation;GO:0001819//positive regulation of cytokine production;GO:0010863//positive regulation of phospholipase C activity;GO:0050851//antigen receptor-mediated signaling pathway;GO:0006366//transcription from RNA polymerase II promoter
360132	2190	36.25	87.9	1.30336	1.72011e-06	Up	1.58961e-06	FKBP9P1	NA	GO:0046872//metal ion binding;GO:0003824//catalytic activity	GO:0044267//cellular protein metabolic process
389610	4908	33	80	1.30301	4.93267e-06	Up	4.69622e-06	XKR5	GO:0031224//intrinsic component of membrane	NA	NA
6653	10973	621	1501	1.29874	3.26233e-86	Up	4.49378e-87	SORL1	GO:0070062//extracellular exosome;GO:0005783//endoplasmic reticulum;GO:0034362//low-density lipoprotein particle;GO:0034358//plasma lipoprotein particle;GO:0005802//trans-Golgi network;GO:0005887//integral component of plasma membrane;GO:0016021//integral component of membrane;GO:0031985//Golgi cisterna;GO:0005641//nuclear envelope lumen;GO:0055037//recycling endosome;GO:0005769//early endosome	GO:0038023//signaling receptor activity;GO:0001540//beta-amyloid binding;GO:0071813//lipoprotein particle binding;GO:0030169//low-density lipoprotein particle binding;GO:0030306//ADP-ribosylation factor binding;GO:0004888//transmembrane signaling receptor activity	GO:1902955//positive regulation of early endosome to recycling endosome transport;GO:1901215//negative regulation of neuron death;GO:1902430//negative regulation of beta-amyloid formation;GO:1902771//positive regulation of choline O-acetyltransferase activity;GO:0008203//cholesterol metabolic process;GO:1902966//positive regulation of protein localization to early endosome;GO:0043407//negative re…
57211	6947	211	510	1.29873	2.44023e-30	Up	9.39284e-31	ADGRG6	GO:0031224//intrinsic component of membrane	GO:0004888//transmembrane signaling receptor activity	GO:0007166//cell surface receptor signaling pathway
22999	6490	17	41	1.29557	0.000961658	Up	0.00110328	RIMS1	GO:0097060//synaptic membrane	GO:0043169//cation binding;GO:0017016//Ras GTPase binding;GO:0030695//GTPase regulator activity	GO:0006873//cellular ion homeostasis;GO:0065003//macromolecular complex assembly;GO:0007269//neurotransmitter secretion;GO:0006835//dicarboxylic acid transport;GO:0050953//sensory perception of light stimulus;GO:0048168//regulation of neuronal synaptic plasticity;GO:0015031//protein transport;GO:0006887//exocytosis
100996511	6539	649.21	1564.36	1.29429	2.53729e-89	Up	3.37358e-90	LINC01355	NA	NA	NA
54742	1747	74.03	178.32	1.29376	1.50712e-11	Up	1.06717e-11	LY6K	GO:0031981//nuclear lumen;GO:0031224//intrinsic component of membrane	NA	NA
8395	2822	148	356	1.29176	1.74619e-21	Up	8.60416e-22	PIP5K1B	GO:0031254//cell trailing edge;GO:0044444//cytoplasmic part	GO:0016307//phosphatidylinositol phosphate kinase activity;GO:0032550//purine ribonucleoside binding	GO:0046474//glycerophospholipid biosynthetic process
11098	3962	1112.99	2671.83	1.28886	1.70827e-150	Up	1.10584e-151	PRSS23	GO:0005856//cytoskeleton;GO:0043231//intracellular membrane-bounded organelle;GO:0031674//I band;GO:0097060//synaptic membrane;GO:0044327//dendritic spine head	GO:0004175//endopeptidase activity;GO:0008092//cytoskeletal protein binding;GO:0019901//protein kinase binding	GO:0007416//synapse assembly;GO:0019538//protein metabolic process;GO:0048814//regulation of dendrite morphogenesis
9510	4670	5485	13160	1.28807	0	Up	0	ADAMTS1	NA	NA	NA
1462	8486	2079	4978	1.28515	6.14875e-278	Up	1.45967e-279	VCAN	GO:0031012//extracellular matrix;GO:0044421//extracellular region part;GO:0005764//lysosome;GO:0044431//Golgi apparatus part	GO:0046872//metal ion binding;GO:0097367//carbohydrate derivative binding;GO:0005539//glycosaminoglycan binding	GO:0006790//sulfur compound metabolic process;GO:0044707//single-multicellular organism process;GO:0022610//biological adhesion;GO:0016477//cell migration;GO:0044767//single-organism developmental process;GO:0006024//glycosaminoglycan biosynthetic process;GO:0044238//primary metabolic process;GO:0006027//glycosaminoglycan catabolic process
22861	5459	51	122	1.28379	2.74636e-08	Up	2.29038e-08	NLRP1	GO:0043231//intracellular membrane-bounded organelle;GO:0043234//protein complex;GO:0044444//cytoplasmic part	GO:0005515//protein binding;GO:0016505//peptidase activator activity involved in apoptotic process;GO:0032550//purine ribonucleoside binding	GO:0030522//intracellular receptor signaling pathway;GO:0012502//induction of programmed cell death;GO:0032731//positive regulation of interleukin-1 beta production;GO:0070997//neuron death;GO:1901652//response to peptide;GO:0006954//inflammatory response;GO:0006915//apoptotic process
60676	6940	23	55	1.28328	0.00016418	Up	0.000176044	PAPPA2	GO:0044464//cell part	GO:0070011//peptidase activity, acting on L-amino acid peptides;GO:0046914//transition metal ion binding	GO:0019538//protein metabolic process;GO:0016049//cell growth;GO:0048869//cellular developmental process
286749	3726	63.28	151.29	1.28297	6.49274e-10	Up	4.96463e-10	STON1-GTF2A1L	GO:0005672//transcription factor TFIIA complex	NA	GO:0006897//endocytosis;GO:0006367//transcription initiation from RNA polymerase II promoter
1757	3234	105	251	1.28278	1.88578e-15	Up	1.13799e-15	SARDH	GO:0044429//mitochondrial part	GO:0046997//oxidoreductase activity, acting on the CH-NH group of donors, flavin as acceptor;GO:0008168//methyltransferase activity	GO:0006544//glycine metabolic process
84077	3349	18	43	1.28182	0.000807904	Up	0.000920273	C3orf20	GO:0031224//intrinsic component of membrane;GO:0044424//intracellular part	NA	NA
348013	1047	18	43	1.28182	0.000807904	Up	0.000920273	TMEM255B	GO:0031224//intrinsic component of membrane	NA	NA
116496	6969	731	1742	1.27828	2.04186e-97	Up	2.44195e-98	FAM129A	GO:0016020//membrane;GO:0031981//nuclear lumen	NA	GO:0001932//regulation of protein phosphorylation;GO:0033554//cellular response to stress;GO:0006412//translation
1310	8726	40	95	1.2734	1.04783e-06	Up	9.56421e-07	COL19A1	NA	NA	NA
100526835	2799	46.5	109.96	1.26715	1.72717e-07	Up	1.50501e-07	FPGT-TNNI3K	GO:0043231//intracellular membrane-bounded organelle	GO:0043169//cation binding;GO:0004672//protein kinase activity;GO:0008092//cytoskeletal protein binding;GO:0032550//purine ribonucleoside binding	GO:0006464//cellular protein modification process
3127	1171	53	125	1.26334	2.77693e-08	Up	2.31753e-08	HLA-DRB5	GO:0030134//ER to Golgi transport vesicle;GO:0005770//late endosome;GO:0030139//endocytic vesicle;GO:0030176//integral component of endoplasmic reticulum membrane;GO:0030665//clathrin-coated vesicle membrane;GO:0005764//lysosome;GO:0005802//trans-Golgi network;GO:0042611//MHC protein complex	NA	GO:0031294//lymphocyte costimulation;GO:0019221//cytokine-mediated signaling pathway;GO:0002478//antigen processing and presentation of exogenous peptide antigen;GO:0050851//antigen receptor-mediated signaling pathway
5797	5585	526	1240	1.26268	1.71654e-68	Up	3.04422e-69	PTPRM	GO:0031252//cell leading edge;GO:0005911//cell-cell junction;GO:0016021//integral component of membrane;GO:0044444//cytoplasmic part	GO:0050839//cell adhesion molecule binding;GO:0004725//protein tyrosine phosphatase activity	GO:0016337//single organismal cell-cell adhesion;GO:0001525//angiogenesis;GO:0007154//cell communication;GO:0003407//neural retina development;GO:0006470//protein dephosphorylation;GO:0007411//axon guidance;GO:0010594//regulation of endothelial cell migration;GO:0001935//endothelial cell proliferation;GO:0042311//vasodilation
4915	7509	73	172	1.26192	8.01915e-11	Up	5.85824e-11	NTRK2	GO:0044297//cell body;GO:0031090//organelle membrane;GO:0016021//integral component of membrane;GO:0033267//axon part;GO:0044444//cytoplasmic part;GO:0044456//synapse part;GO:0044327//dendritic spine head	GO:0042802//identical protein binding;GO:0043121//neurotrophin binding;GO:0005102//receptor binding;GO:0032550//purine ribonucleoside binding;GO:0004714//transmembrane receptor protein tyrosine kinase activity	GO:0021543//pallium development;GO:0016477//cell migration;GO:0007269//neurotransmitter secretion;GO:0007169//transmembrane receptor protein tyrosine kinase signaling pathway;GO:0008283//cell proliferation;GO:0021953//central nervous system neuron differentiation;GO:0000165//MAPK cascade;GO:0009612//response to mechanical stimulus;GO:0006468//protein phosphorylation;GO:0019722//calcium-mediated s…
79026	17000	5072	11938	1.26041	0	Up	0	AHNAK	GO:0043231//intracellular membrane-bounded organelle;GO:0070062//extracellular exosome;GO:0030315//T-tubule;GO:0005765//lysosomal membrane;GO:0005634//nucleus;GO:0005925//focal adhesion;GO:0043034//costamere;GO:0044291//cell-cell contact zone;GO:0045121//membrane raft;GO:0005829//cytosol;GO:0015629//actin cytoskeleton;GO:0019013//viral nucleocapsid	GO:0044548//S100 protein binding;GO:0044822//poly(A) RNA binding;GO:0005488//binding;GO:0097493//structural molecule activity conferring elasticity	GO:0043484//regulation of RNA splicing;GO:0048731//system development;GO:1901385//regulation of voltage-gated calcium channel activity;GO:0051259//protein oligomerization
55841	6463	47	110	1.25225	2.21919e-07	Up	1.9448e-07	WWC3	NA	NA	NA
3690	4894	39	91	1.24787	2.51957e-06	Up	2.34929e-06	ITGB3	GO:0030667//secretory granule membrane;GO:0005887//integral component of plasma membrane;GO:0043234//protein complex;GO:0048770//pigment granule	GO:0005172//vascular endothelial growth factor receptor binding;GO:0016862//intramolecular oxidoreductase activity, interconverting keto- and enol-groups	GO:0034329//cell junction assembly;GO:0006869//lipid transport;GO:0007166//cell surface receptor signaling pathway;GO:0030168//platelet activation;GO:0002376//immune system process;GO:0045860//positive regulation of protein kinase activity;GO:0032844//regulation of homeostatic process;GO:0006935//chemotaxis;GO:0010594//regulation of endothelial cell migration;GO:0001935//endothelial cell prolifer…
8809	3602	90	210	1.24787	1.10226e-12	Up	7.4235e-13	IL18R1	GO:0031224//intrinsic component of membrane	GO:0004896//cytokine receptor activity	GO:0002376//immune system process;GO:0007154//cell communication
83851	3137	33	77	1.24787	1.43137e-05	Up	1.40873e-05	SYT16	NA	GO:0008289//lipid binding;GO:0042802//identical protein binding;GO:0046983//protein dimerization activity	NA
27185	6395	643.47	1499.1	1.24563	8.94466e-81	Up	1.32311e-81	DISC1	GO:0043231//intracellular membrane-bounded organelle;GO:0005815//microtubule organizing center;GO:0097060//synaptic membrane;GO:0044327//dendritic spine head	GO:0005488//binding	GO:0031398//positive regulation of protein ubiquitination;GO:0035556//intracellular signal transduction;GO:0007405//neuroblast proliferation;GO:0021795//cerebral cortex cell migration;GO:0007010//cytoskeleton organization;GO:0016055//Wnt signaling pathway;GO:0031175//neuron projection development;GO:0006874//cellular calcium ion homeostasis;GO:0050807//regulation of synapse organization
120892	9239	79	184	1.24526	2.87424e-11	Up	2.05901e-11	LRRK2	NA	NA	NA
887	2206	31	72	1.24121	2.86894e-05	Up	2.89539e-05	CCKBR	GO:0016021//integral component of membrane	GO:0035014//phosphatidylinositol 3-kinase regulator activity;GO:0031739//cholecystokinin receptor binding;GO:0004951//cholecystokinin receptor activity;GO:0004629//phospholipase C activity	GO:0007186//G-protein coupled receptor signaling pathway;GO:0007610//behavior;GO:0008283//cell proliferation;GO:0050877//neurological system process;GO:0051480//regulation of cytosolic calcium ion concentration
284217	9657	1496	3474	1.24096	4.05913e-184	Up	1.95556e-185	LAMA1	NA	NA	NA
115584	2285	25	58	1.2396	0.000165372	Up	0.000177371	SLC5A11	GO:0031224//intrinsic component of membrane;GO:0016020//membrane	GO:0015291//secondary active transmembrane transporter activity;GO:0005215//transporter activity	GO:0044763//single-organism cellular process;GO:0012501//programmed cell death;GO:0030001//metal ion transport;GO:0044765//single-organism transport
6526	11623	1476.32	3424.32	1.23929	4.03386e-181	Up	1.9796e-182	SLC5A3	GO:0016021//integral component of membrane	GO:0005365//myo-inositol transmembrane transporter activity	GO:0007399//nervous system development;GO:0044763//single-organism cellular process;GO:0007585//respiratory gaseous exchange;GO:0051234//establishment of localization
4013	2070	22	51	1.23847	0.000399814	Up	0.000442741	VWA5A	GO:0031981//nuclear lumen	NA	NA
64761	3721	22	51	1.23847	0.000399814	Up	0.000442741	PARP12	GO:0043231//intracellular membrane-bounded organelle	GO:0097159//organic cyclic compound binding;GO:0016763//transferase activity, transferring pentosyl groups;GO:0046914//transition metal ion binding	NA
375316	4293	66	153	1.23847	1.4963e-09	Up	1.16458e-09	RBM44	NA	NA	NA
7857	2586	220	507	1.22996	7.73297e-28	Up	3.16011e-28	SCG2	GO:0044421//extracellular region part;GO:0016023//null	GO:0005102//receptor binding	GO:0050927//positive regulation of positive chemotaxis;GO:0006952//defense response;GO:0030595//leukocyte chemotaxis;GO:0048646//anatomical structure formation involved in morphogenesis;GO:0015031//protein transport;GO:0001935//endothelial cell proliferation;GO:0006915//apoptotic process
629	2646	66	152	1.22901	2.10939e-09	Up	1.65312e-09	CFB	GO:0016020//membrane	GO:0004175//endopeptidase activity;GO:0005515//protein binding	GO:0006956//complement activation;GO:0002673//regulation of acute inflammatory response
100133545	1904	82.85	190.68	1.22806	2.09998e-11	Up	1.49702e-11	MRPL23-AS1	NA	NA	NA
5896	6582	54	124	1.22479	6.6018e-08	Up	5.62223e-08	RAG1	GO:0043231//intracellular membrane-bounded organelle	GO:0003677//DNA binding;GO:0042802//identical protein binding;GO:0019787//ubiquitin-like protein transferase activity;GO:0046914//transition metal ion binding;GO:0004518//nuclease activity	GO:0002329//pre-B cell differentiation;GO:0006513//protein monoubiquitination;GO:0070233//negative regulation of T cell apoptotic process;GO:0030217//T cell differentiation;GO:0002562//somatic diversification of immune receptors via germline recombination within a single locus
3284	1807	23	52.79	1.22411	0.000360246	Up	0.000397595	HSD3B2	GO:0005740//mitochondrial envelope;GO:0031224//intrinsic component of membrane;GO:0005789//endoplasmic reticulum membrane;GO:0019866//organelle inner membrane	GO:0033764//steroid dehydrogenase activity, acting on the CH-OH group of donors, NAD or NADP as acceptor;GO:0036094//small molecule binding;GO:0016863//intramolecular oxidoreductase activity, transposing C=C bonds	GO:0006694//steroid biosynthetic process
118429	4339	575	1319	1.22329	2.66037e-69	Up	4.6597e-70	ANTXR2	GO:0031224//intrinsic component of membrane;GO:0031090//organelle membrane	GO:0043169//cation binding	GO:0000003//reproduction
10418	5154	880	2015	1.22068	1.03178e-104	Up	1.12794e-105	SPON1	GO:0031012//extracellular matrix;GO:0044421//extracellular region part	GO:0005488//binding	GO:0022610//biological adhesion
84752	2722	44.5	101.89	1.22061	1.00312e-06	Up	9.14008e-07	B3GNT9	GO:0031224//intrinsic component of membrane;GO:0043231//intracellular membrane-bounded organelle;GO:0012505//endomembrane system	GO:0016758//transferase activity, transferring hexosyl groups	GO:0006464//cellular protein modification process
8605	1891	548.95	1252	1.21497	3.60339e-65	Up	6.70677e-66	PLA2G4C	GO:0005654//nucleoplasm;GO:0005938//cell cortex;GO:0031090//organelle membrane;GO:0005635//nuclear envelope;GO:0005829//cytosol;GO:0005789//endoplasmic reticulum membrane;GO:0044444//cytoplasmic part	GO:0008289//lipid binding;GO:0004622//lysophospholipase activity;GO:0008970//phosphatidylcholine 1-acylhydrolase activity;GO:0047499//calcium-independent phospholipase A2 activity;GO:0004623//phospholipase A2 activity;GO:0005543//phospholipid binding	GO:0046470//phosphatidylcholine metabolic process;GO:0007165//signal transduction;GO:0019369//arachidonic acid metabolic process;GO:0036149//phosphatidylinositol acyl-chain remodeling;GO:0046475//glycerophospholipid catabolic process;GO:0035556//intracellular signal transduction;GO:0001676//long-chain fatty acid metabolic process;GO:0044703//multi-organism reproductive process;GO:0006954//inflamm…
2201	10724	4195	9539	1.21064	0	Up	0	FBN2	GO:0043205//fibril	GO:0046872//metal ion binding;GO:0005198//structural molecule activity	GO:0001649//osteoblast differentiation;GO:0030282//bone mineralization;GO:0030512//negative regulation of transforming growth factor beta receptor signaling pathway;GO:0035108//limb morphogenesis;GO:0048705//skeletal system morphogenesis
10343	7660	48	109	1.2087	5.23381e-07	Up	4.6911e-07	PKDREJ	GO:0031224//intrinsic component of membrane	GO:0046872//metal ion binding	GO:0007186//G-protein coupled receptor signaling pathway;GO:0007340//acrosome reaction
4907	4086	63	143	1.20807	9.83147e-09	Up	7.9873e-09	NT5E	GO:0031224//intrinsic component of membrane;GO:0044424//intracellular part;GO:0031988//null	GO:0043169//cation binding;GO:0008252//nucleotidase activity;GO:0036094//small molecule binding	GO:0046085//adenosine metabolic process;GO:0044260//cellular macromolecule metabolic process;GO:0009112//nucleobase metabolic process;GO:0009154//purine ribonucleotide catabolic process;GO:0006213//pyrimidine nucleoside metabolic process;GO:0006954//inflammatory response
11119	4963	1201.98	2723.58	1.20557	2.82297e-138	Up	2.07804e-139	BTN3A1	GO:0031224//intrinsic component of membrane;GO:0016021//integral component of membrane;GO:0005886//plasma membrane	GO:0005515//protein binding;GO:0005488//binding	GO:0050798//activated T cell proliferation;GO:0050852//T cell receptor signaling pathway;GO:0032609//interferon-gamma production;GO:0002250//adaptive immune response;GO:0072643//interferon-gamma secretion;GO:0042098//T cell proliferation;GO:0002449//lymphocyte mediated immunity;GO:0050851//antigen receptor-mediated signaling pathway
5593	4596	76	172	1.20381	3.71913e-10	Up	2.80746e-10	PRKG2	GO:0031965//nuclear membrane;GO:0044459//plasma membrane part;GO:0016324//apical plasma membrane;GO:0005829//cytosol;GO:0044444//cytoplasmic part	GO:0030551//cyclic nucleotide binding;GO:0005524//ATP binding;GO:0004690//cyclic nucleotide-dependent protein kinase activity;GO:0004692//cGMP-dependent protein kinase activity;GO:0042803//protein homodimerization activity;GO:0032550//purine ribonucleoside binding;GO:0030553//cGMP binding	GO:0036289//peptidyl-serine autophosphorylation;GO:0007165//signal transduction;GO:0072661//protein targeting to plasma membrane;GO:0007154//cell communication;GO:0032768//regulation of monooxygenase activity;GO:0044710//single-organism metabolic process;GO:0006807//nitrogen compound metabolic process;GO:0006464//cellular protein modification process;GO:0050999//regulation of nitric-oxide synthas…
387914	2889	1238	2800	1.20289	1.27911e-141	Up	9.08406e-143	SHISA2	GO:0031224//intrinsic component of membrane;GO:0031090//organelle membrane	NA	GO:0032502//developmental process
3815	5178	577	1305	1.20288	7.97814e-67	Up	1.4507e-67	KIT	GO:0043231//intracellular membrane-bounded organelle;GO:0044421//extracellular region part;GO:0005615//extracellular space;GO:0009897//external side of plasma membrane;GO:0042629//mast cell granule;GO:0031224//intrinsic component of membrane;GO:0009986//cell surface;GO:0005911//cell-cell junction;GO:0016021//integral component of membrane	GO:0002020//protease binding;GO:0019955//cytokine binding;GO:0005524//ATP binding;GO:0005020//stem cell factor receptor activity;GO:0042802//identical protein binding;GO:0004716//signal transducer, downstream of receptor, with protein tyrosine kinase activity;GO:0042803//protein homodimerization activity;GO:0032550//purine ribonucleoside binding;GO:0043169//cation binding;GO:0019899//enzyme bindi…	GO:0002279//mast cell activation involved in immune response;GO:0032762//mast cell cytokine production;GO:0043551//regulation of phosphatidylinositol 3-kinase activity;GO:0008584//male gonad development;GO:0050877//neurological system process;GO:0002320//lymphoid progenitor cell differentiation;GO:0030036//actin cytoskeleton organization;GO:0007286//spermatid development;GO:0008360//regulation of…
6335	5507	112	252.7	1.1994	3.83916e-14	Up	2.44007e-14	SCN9A	GO:0031224//intrinsic component of membrane;GO:0042995//cell projection;GO:0001518//voltage-gated sodium channel complex	GO:0031420//alkali metal ion binding;GO:0005248//voltage-gated sodium channel activity;GO:0005272//sodium channel activity;GO:0031402//sodium ion binding	GO:0035725//sodium ion transmembrane transport;GO:0042221//response to chemical;GO:0034765//regulation of ion transmembrane transport;GO:0030001//metal ion transport;GO:0060078//regulation of postsynaptic membrane potential;GO:0006954//inflammatory response;GO:0009636//response to toxic substance;GO:0048266//behavioral response to pain;GO:0086010//membrane depolarization during action potential;G…
5627	3590	797	1797	1.19842	6.50297e-91	Up	8.50364e-92	PROS1	GO:0070062//extracellular exosome;GO:0072562//blood microparticle;GO:0031090//organelle membrane;GO:0044431//Golgi apparatus part;GO:0005796//Golgi lumen;GO:0000139//Golgi membrane;GO:0012505//endomembrane system;GO:0031093//platelet alpha granule lumen;GO:0031091//platelet alpha granule;GO:0043234//protein complex;GO:0016021//integral component of membrane;GO:0005789//endoplasmic reticulum membr…	GO:0046872//metal ion binding;GO:0061135//endopeptidase regulator activity;GO:0005509//calcium ion binding;GO:0004866//endopeptidase inhibitor activity;GO:0032403//protein complex binding	GO:0030449//regulation of complement activation;GO:0010951//negative regulation of endopeptidase activity;GO:0032496//response to lipopolysaccharide;GO:0006465//signal peptide processing;GO:0050766//positive regulation of phagocytosis;GO:0002673//regulation of acute inflammatory response;GO:0002576//platelet degranulation;GO:0002376//immune system process;GO:0042730//fibrinolysis;GO:0030195//nega…
4897	6298	590	1330	1.19812	1.16747e-67	Up	2.1019e-68	NRCAM	GO:0016020//membrane;GO:0009986//cell surface;GO:0016021//integral component of membrane;GO:0033267//axon part;GO:0043005//neuron projection	GO:0008092//cytoskeletal protein binding	GO:0016477//cell migration;GO:0007155//cell adhesion;GO:0045161//neuronal ion channel clustering;GO:0033036//macromolecule localization;GO:0048638//regulation of developmental growth;GO:0048646//anatomical structure formation involved in morphogenesis;GO:0007411//axon guidance;GO:0050877//neurological system process
4017	3810	934	2105	1.1978	3.8285e-106	Up	4.0975e-107	LOXL2	GO:0043231//intracellular membrane-bounded organelle;GO:0043232//intracellular non-membrane-bounded organelle;GO:0005578//proteinaceous extracellular matrix	GO:0042393//histone binding;GO:0038024//cargo receptor activity;GO:0030246//carbohydrate binding;GO:0016641//oxidoreductase activity, acting on the CH-NH2 group of donors, oxygen as acceptor;GO:0003712//transcription cofactor activity;GO:0046914//transition metal ion binding	GO:0050673//epithelial cell proliferation;GO:0016477//cell migration;GO:0022610//biological adhesion;GO:0001525//angiogenesis;GO:0006950//response to stress;GO:0006351//transcription, DNA-templated;GO:0044710//single-organism metabolic process;GO:0002062//chondrocyte differentiation;GO:0006464//cellular protein modification process;GO:0030198//extracellular matrix organization;GO:0010038//respons…
3672	4811	310	698	1.19644	3.45525e-36	Up	1.15111e-36	ITGA1	GO:0042995//cell projection;GO:0009986//cell surface;GO:0030141//secretory granule;GO:0005887//integral component of plasma membrane;GO:0043025//neuronal cell body	GO:0043169//cation binding;GO:0005102//receptor binding;GO:0046983//protein dimerization activity	GO:0043065//positive regulation of apoptotic process;GO:0003012//muscle system process;GO:0030595//leukocyte chemotaxis;GO:0006468//protein phosphorylation;GO:0050880//regulation of blood vessel size;GO:0031589//cell-substrate adhesion;GO:0007166//cell surface receptor signaling pathway
2199	4193	283	636	1.1937	5.28443e-33	Up	1.91388e-33	FBLN2	GO:0031012//extracellular matrix	GO:0046872//metal ion binding;GO:0005198//structural molecule activity	GO:0010810//regulation of cell-substrate adhesion
10231	3368	337	757	1.19302	6.11073e-39	Up	1.90046e-39	RCAN2	NA	GO:0019903//protein phosphatase binding;GO:0036094//small molecule binding	GO:0007399//nervous system development;GO:0019932//second-messenger-mediated signaling
100507043	2956	37	83	1.19106	1.41073e-05	Up	1.38743e-05	TUNAR	NA	NA	NA
1002	16228	483.98	1084.99	1.19014	6.44909e-55	Up	1.44348e-55	CDH4	GO:0016021//integral component of membrane	GO:0046872//metal ion binding	GO:0045216//cell-cell junction organization;GO:0016337//single organismal cell-cell adhesion;GO:0030307//positive regulation of cell growth;GO:0006935//chemotaxis;GO:0022607//cellular component assembly
7436	5212	546	1221.83	1.18755	1.9521e-61	Up	3.88839e-62	VLDLR	GO:0012505//endomembrane system;GO:0031224//intrinsic component of membrane;GO:0034385//triglyceride-rich lipoprotein particle	GO:0046872//metal ion binding;GO:0030228//lipoprotein particle receptor activity;GO:0071813//lipoprotein particle binding;GO:0005515//protein binding;GO:0008565//protein transporter activity;GO:0004888//transmembrane signaling receptor activity	GO:0021510//spinal cord development;GO:0010976//positive regulation of neuron projection development;GO:0007166//cell surface receptor signaling pathway;GO:0006366//transcription from RNA polymerase II promoter;GO:0010876//lipid localization;GO:0034381//plasma lipoprotein particle clearance;GO:0006897//endocytosis;GO:0001934//positive regulation of protein phosphorylation;GO:0016125//sterol metab…
5337	5923	451	1009	1.1872	5.49613e-51	Up	1.32119e-51	PLD1	GO:0012505//endomembrane system;GO:0005770//late endosome;GO:0031090//organelle membrane	GO:0004620//phospholipase activity;GO:0005543//phospholipid binding	GO:0046471//phosphatidylglycerol metabolic process;GO:0046473//phosphatidic acid metabolic process;GO:0042221//response to chemical;GO:0007264//small GTPase mediated signal transduction;GO:0042742//defense response to bacterium
102723968	1541	24	53.65	1.18602	0.000446961	Up	0.000497268	LOC102723968	NA	NA	NA
101928147	965	30	67	1.18468	9.61165e-05	Up	0.000101106	C21orf140	NA	NA	NA
5796	6102	1544.47	3446.98	1.1837	1.16543e-169	Up	6.37026e-171	PTPRK	GO:0031252//cell leading edge;GO:0044297//cell body;GO:0016021//integral component of membrane;GO:0070161//anchoring junction;GO:0043005//neuron projection;GO:0031513//null	GO:0019900//kinase binding;GO:0004725//protein tyrosine phosphatase activity	GO:0016477//cell migration;GO:0022610//biological adhesion;GO:0007044//cell-substrate junction assembly;GO:0009411//response to UV;GO:0007178//transmembrane receptor protein serine/threonine kinase signaling pathway;GO:0006351//transcription, DNA-templated;GO:0000302//response to reactive oxygen species;GO:0006470//protein dephosphorylation;GO:0034613//cellular protein localization;GO:0051726//re…
6546	6084	175	390	1.1816	1.55981e-20	Up	7.91137e-21	SLC8A1	GO:0030425//dendrite;GO:0043231//intracellular membrane-bounded organelle;GO:0030315//T-tubule;GO:0044459//plasma membrane part;GO:0005874//microtubule;GO:0015630//microtubule cytoskeleton;GO:0044291//cell-cell contact zone;GO:0043198//dendritic shaft;GO:0005887//integral component of plasma membrane;GO:0030018//Z disc;GO:0005829//cytosol;GO:0031674//I band;GO:0016021//integral component of membr…	GO:0005432//calcium:sodium antiporter activity;GO:0008092//cytoskeletal protein binding;GO:0044325//ion channel binding;GO:0043169//cation binding;GO:0005509//calcium ion binding;GO:0030506//ankyrin binding;GO:0005516//calmodulin binding;GO:0015081//sodium ion transmembrane transporter activity	GO:0010763//positive regulation of fibroblast migration;GO:0035725//sodium ion transmembrane transport;GO:0002028//regulation of sodium ion transport;GO:0009746//response to hexose;GO:0031000//response to caffeine;GO:0051481//negative regulation of cytosolic calcium ion concentration;GO:0008016//regulation of heart contraction;GO:0055119//relaxation of cardiac muscle;GO:0009749//response to gluco…
84624	6760	292	650	1.17995	4.13987e-33	Up	1.49605e-33	FNDC1	GO:0016020//membrane;GO:0005740//mitochondrial envelope;GO:0005654//nucleoplasm;GO:0030054//cell junction;GO:0005576//extracellular region	NA	GO:0001932//regulation of protein phosphorylation;GO:0010659//cardiac muscle cell apoptotic process;GO:0015031//protein transport;GO:0001666//response to hypoxia
3912	5866	3064	6818	1.17941	0	Up	0	LAMB1	GO:0031988//null;GO:0044444//cytoplasmic part;GO:0043256//laminin complex	GO:0005198//structural molecule activity;GO:0046625//sphingolipid binding;GO:0005102//receptor binding	GO:0007155//cell adhesion;GO:0009887//animal organ morphogenesis;GO:0016477//cell migration;GO:0006935//chemotaxis;GO:0030030//cell projection organization;GO:0000904//cell morphogenesis involved in differentiation;GO:0008284//positive regulation of cell proliferation
2335	8609	3813	8479	1.17845	0	Up	0	FN1	GO:0005615//extracellular space;GO:0044459//plasma membrane part;GO:0031091//platelet alpha granule;GO:0005578//proteinaceous extracellular matrix	GO:0005515//protein binding;GO:0005539//glycosaminoglycan binding;GO:0005198//structural molecule activity;GO:0008047//enzyme activator activity	GO:0034329//cell junction assembly;GO:0002526//acute inflammatory response;GO:0007160//cell-matrix adhesion;GO:0001775//cell activation;GO:0002376//immune system process;GO:0006464//cellular protein modification process;GO:0048870//cell motility;GO:0048646//anatomical structure formation involved in morphogenesis;GO:0022604//regulation of cell morphogenesis;GO:0007599//hemostasis;GO:0006887//exoc…
145407	3124	291	647	1.17822	6.84106e-33	Up	2.4872e-33	C14orf37	GO:0031224//intrinsic component of membrane	NA	NA
8038	8041	54	120	1.17748	2.55091e-07	Up	2.24213e-07	ADAM12	GO:0031981//nuclear lumen;GO:0031224//intrinsic component of membrane	GO:0004175//endopeptidase activity;GO:0019904//protein domain specific binding;GO:0046914//transition metal ion binding	GO:0038127//ERBB signaling pathway;GO:0022610//biological adhesion;GO:0019538//protein metabolic process;GO:0000768//syncytium formation by plasma membrane fusion
857	2658	386	857	1.17617	6.2978e-43	Up	1.78715e-43	CAV1	GO:0032991//macromolecular complex;GO:0012505//endomembrane system;GO:0005783//endoplasmic reticulum;GO:0044459//plasma membrane part;GO:0030139//endocytic vesicle;GO:0016021//integral component of membrane;GO:0001669//acrosomal vesicle	GO:0032934//sterol binding;GO:0005102//receptor binding;GO:0019899//enzyme binding;GO:0008047//enzyme activator activity	GO:0015918//sterol transport;GO:0014706//striated muscle tissue development;GO:0033554//cellular response to stress;GO:0097191//extrinsic apoptotic signaling pathway;GO:0007596//blood coagulation;GO:0031623//receptor internalization;GO:0048732//gland development;GO:0043407//negative regulation of MAP kinase activity;GO:0001959//regulation of cytokine-mediated signaling pathway;GO:0031294//lymphoc…
9289	3970	55	122	1.17486	2.13552e-07	Up	1.87063e-07	ADGRG1	GO:0016021//integral component of membrane	GO:0004888//transmembrane signaling receptor activity	GO:0007186//G-protein coupled receptor signaling pathway;GO:0022610//biological adhesion;GO:0007417//central nervous system development
1272	5546	610	1353	1.17476	9.91238e-67	Up	1.80637e-67	CNTN1	GO:0031224//intrinsic component of membrane;GO:0070062//extracellular exosome;GO:0045121//membrane raft;GO:0043209//myelin sheath;GO:0031225//anchored component of membrane;GO:0005886//plasma membrane	GO:0030246//carbohydrate binding;GO:0005515//protein binding;GO:0001948//glycoprotein binding	GO:0021549//cerebellum development;GO:0050731//positive regulation of peptidyl-tyrosine phosphorylation;GO:0022610//biological adhesion;GO:0002028//regulation of sodium ion transport;GO:0007166//cell surface receptor signaling pathway;GO:0010976//positive regulation of neuron projection development;GO:0010765//positive regulation of sodium ion transport;GO:0010628//positive regulation of gene exp…
79694	4633	621	1377	1.17434	7.53258e-68	Up	1.3509e-68	MANEA	GO:0031224//intrinsic component of membrane;GO:0043231//intracellular membrane-bounded organelle;GO:0012505//endomembrane system	GO:0004559//alpha-mannosidase activity	GO:0006487//protein N-linked glycosylation
3909	8418	3709	8208	1.17148	0	Up	0	LAMA3	GO:0070062//extracellular exosome;GO:0005610//laminin-5 complex;GO:0043256//laminin complex;GO:0005578//proteinaceous extracellular matrix	GO:0005198//structural molecule activity;GO:0005102//receptor binding	GO:0007044//cell-substrate junction assembly;GO:0016477//cell migration;GO:0034329//cell junction assembly;GO:0009888//tissue development;GO:0045995//regulation of embryonic development;GO:0035987//endodermal cell differentiation;GO:0031581//hemidesmosome assembly;GO:0022617//extracellular matrix disassembly;GO:0007155//cell adhesion;GO:0008544//epidermis development;GO:0030334//regulation of cel…
1191	2877	1606	3553	1.17104	6.81727e-172	Up	3.65834e-173	CLU	GO:0005740//mitochondrial envelope;GO:0031091//platelet alpha granule;GO:0034364//high-density lipoprotein particle	GO:0044389//ubiquitin-like protein ligase binding;GO:0017111//nucleoside-triphosphatase activity	GO:0008637//apoptotic mitochondrial changes;GO:0032460//negative regulation of protein oligomerization;GO:0030301//cholesterol transport;GO:0031331//positive regulation of cellular catabolic process;GO:0051091//positive regulation of sequence-specific DNA binding transcription factor activity;GO:0051707//response to other organism;GO:0097193//intrinsic apoptotic signaling pathway;GO:0007599//hemo…
387763	1361	689	1524	1.17076	1.44582e-74	Up	2.31606e-75	C11orf96	NA	NA	NA
22989	7074	123	272	1.17043	1.37648e-14	Up	8.5893e-15	MYH15	GO:0016459//myosin complex;GO:0043292//contractile fiber	GO:0008092//cytoskeletal protein binding;GO:0017111//nucleoside-triphosphatase activity;GO:0032550//purine ribonucleoside binding	NA
2202	3073	185	409	1.17005	3.78137e-21	Up	1.87945e-21	EFEMP1	GO:0031012//extracellular matrix;GO:0044421//extracellular region part	GO:0070851//growth factor receptor binding;GO:0046872//metal ion binding;GO:0004714//transmembrane receptor protein tyrosine kinase activity	GO:0038127//ERBB signaling pathway;GO:0002062//chondrocyte differentiation;GO:0050953//sensory perception of light stimulus;GO:0006468//protein phosphorylation;GO:0006351//transcription, DNA-templated
400798	2577	58	128.02	1.16772	1.24693e-07	Up	1.0787e-07	C1orf220	NA	NA	NA
10149	4794	97	214	1.16703	9.41941e-12	Up	6.60683e-12	ADGRG2	GO:0044424//intracellular part;GO:0044459//plasma membrane part;GO:0016021//integral component of membrane	GO:0004888//transmembrane signaling receptor activity	GO:0007186//G-protein coupled receptor signaling pathway;GO:0048232//male gamete generation
2895	5354	44	97	1.16596	4.06711e-06	Up	3.8539e-06	GRID2	GO:0030425//dendrite;GO:0030313//cell envelope;GO:0005887//integral component of plasma membrane;GO:0097060//synaptic membrane	GO:0019904//protein domain specific binding;GO:0005231//excitatory extracellular ligand-gated ion channel activity;GO:0004888//transmembrane signaling receptor activity	GO:0001964//startle response;GO:0008104//protein localization;GO:0051899//membrane depolarization;GO:0042981//regulation of apoptotic process;GO:0007270//neuron-neuron synaptic transmission;GO:0044765//single-organism transport;GO:0007215//glutamate receptor signaling pathway
51761	9517	119	262	1.16408	5.33619e-14	Up	3.41124e-14	ATP8A2	NA	NA	NA
3673	7869	451.01	992.01	1.16267	1.4474e-48	Up	3.64824e-49	ITGA2	GO:0005634//nucleus;GO:0009897//external side of plasma membrane;GO:0005925//focal adhesion;GO:0048471//perinuclear region of cytoplasm;GO:0034666//integrin alpha2-beta1 complex;GO:0009986//cell surface;GO:0005887//integral component of plasma membrane;GO:0043679//axon terminus;GO:0045178//basal part of cell	GO:0098639//collagen binding involved in cell-matrix adhesion;GO:0046982//protein heterodimerization activity;GO:0043236//laminin binding;GO:0038064//collagen receptor activity;GO:0046872//metal ion binding;GO:0043169//cation binding;GO:0005515//protein binding;GO:0005178//integrin binding;GO:0001618//virus receptor activity	GO:0043589//skin morphogenesis;GO:0051971//positive regulation of transmission of nerve impulse;GO:0071260//cellular response to mechanical stimulus;GO:0060100//positive regulation of phagocytosis, engulfment;GO:0007596//blood coagulation;GO:0033343//positive regulation of collagen binding;GO:0007166//cell surface receptor signaling pathway;GO:0032967//positive regulation of collagen biosynthetic…
91523	2136	36	79	1.15933	3.28345e-05	Up	3.33009e-05	PCED1B	NA	GO:0003824//catalytic activity	NA
8708	2168	26.81	58.76	1.15754	0.000319592	Up	0.000351068	B3GALT1	GO:0031224//intrinsic component of membrane;GO:0043231//intracellular membrane-bounded organelle;GO:0012505//endomembrane system	GO:0035250//UDP-galactosyltransferase activity	GO:0006464//cellular protein modification process;GO:0009311//oligosaccharide metabolic process;GO:0030258//lipid modification
7503	19296	235800	516736	1.15734	0	Up	0	XIST	NA	NA	NA
1270	1914	81.97	179.48	1.15613	5.71422e-10	Up	4.35168e-10	CNTF	GO:0044421//extracellular region part;GO:0044424//intracellular part;GO:0043234//protein complex;GO:0043227//membrane-bounded organelle	GO:0005126//cytokine receptor binding	GO:0045665//negative regulation of neuron differentiation;GO:0009887//animal organ morphogenesis;GO:0008283//cell proliferation;GO:0042503//tyrosine phosphorylation of Stat3 protein;GO:0019221//cytokine-mediated signaling pathway;GO:0043066//negative regulation of apoptotic process
4147	4163	75	164	1.15421	3.23077e-09	Up	2.55772e-09	MATN2	GO:0005578//proteinaceous extracellular matrix	GO:0046872//metal ion binding	GO:0009611//response to wounding;GO:0016477//cell migration;GO:0031102//neuron projection regeneration;GO:0006935//chemotaxis
341640	16179	777.24	1699	1.15373	4.52778e-81	Up	6.64337e-82	FREM2	GO:0031224//intrinsic component of membrane;GO:0005578//proteinaceous extracellular matrix	NA	GO:0048729//tissue morphogenesis;GO:0016337//single organismal cell-cell adhesion;GO:0043583//ear development
101059918	5172	31.77	69.36	1.15192	0.000103849	Up	0.000109591	GOLGA8R	GO:0043231//intracellular membrane-bounded organelle	NA	NA
50840	954	26.97	58.81	1.15018	0.000339835	Up	0.000374119	TAS2R14	GO:0031224//intrinsic component of membrane	GO:0008527//taste receptor activity	GO:0007166//cell surface receptor signaling pathway;GO:0050912//detection of chemical stimulus involved in sensory perception of taste
4036	8447	659	1433	1.14617	6.40834e-68	Up	1.148e-68	LRP2	GO:0005783//endoplasmic reticulum;GO:0005903//brush border;GO:0016324//apical plasma membrane;GO:0031526//brush border membrane;GO:0016023//null;GO:0043235//receptor complex;GO:0012505//endomembrane system;GO:0031224//intrinsic component of membrane;GO:0016021//integral component of membrane;GO:0005765//lysosomal membrane;GO:0070062//extracellular exosome;GO:0044459//plasma membrane part;GO:00057…	GO:0046872//metal ion binding;GO:0005041//low-density lipoprotein receptor activity;GO:0019904//protein domain specific binding;GO:0042954//lipoprotein transporter activity;GO:0005509//calcium ion binding;GO:0017124//SH3 domain binding	GO:0006486//protein glycosylation;GO:0007420//brain development;GO:0006066//alcohol metabolic process;GO:0001523//retinoid metabolic process;GO:0006464//cellular protein modification process;GO:0008283//cell proliferation;GO:0030900//forebrain development;GO:0006898//receptor-mediated endocytosis;GO:0006897//endocytosis;GO:0042953//lipoprotein transport;GO:0042359//vitamin D metabolic process;GO:…
102723566	2055	23	50	1.14577	0.000937311	Up	0.00107422	LOC102723566	NA	NA	NA
9582	1560	556.34	1208.24	1.14435	2.2741e-57	Up	4.84963e-58	APOBEC3B	GO:0043231//intracellular membrane-bounded organelle	GO:0016814//hydrolase activity, acting on carbon-nitrogen (but not peptide) bonds, in cyclic amidines;GO:0046914//transition metal ion binding;GO:0003676//nucleic acid binding	GO:0010528//regulation of transposition;GO:0045071//negative regulation of viral genome replication;GO:0050691//regulation of defense response to virus by host;GO:0045006//DNA deamination
10855	4626	403.17	875.58	1.14433	5.15479e-42	Up	1.50239e-42	HPSE	GO:0044425//membrane part;GO:0005764//lysosome	GO:0004553//hydrolase activity, hydrolyzing O-glycosyl compounds;GO:0005515//protein binding	GO:0007596//blood coagulation;GO:0060055//angiogenesis involved in wound healing;GO:0031589//cell-substrate adhesion;GO:0044710//single-organism metabolic process;GO:0001819//positive regulation of cytokine production;GO:0006026//aminoglycan catabolic process;GO:0030167//proteoglycan catabolic process;GO:0001942//hair follicle development;GO:0008284//positive regulation of cell proliferation
27254	2545	369	801	1.14366	1.55235e-38	Up	4.87588e-39	CSDC2	GO:0043231//intracellular membrane-bounded organelle	GO:0003676//nucleic acid binding	GO:0008334//histone mRNA metabolic process;GO:0006351//transcription, DNA-templated
10886	1941	38.72	84.02	1.14313	2.32149e-05	Up	2.32135e-05	NPFFR2	GO:0005856//cytoskeleton;GO:0016021//integral component of membrane	GO:0008528//G-protein coupled peptide receptor activity;GO:0001664//G-protein coupled receptor binding	GO:0030817//regulation of cAMP biosynthetic process;GO:0071900//regulation of protein serine/threonine kinase activity;GO:0000165//MAPK cascade;GO:0007166//cell surface receptor signaling pathway;GO:0009628//response to abiotic stimulus
8642	10765	1724	3740	1.14276	5.54888e-174	Up	2.91127e-175	DCHS1	GO:0031224//intrinsic component of membrane	GO:0046872//metal ion binding	GO:0016337//single organismal cell-cell adhesion
10397	3118	4857	10514	1.13965	0	Up	0	NDRG1	GO:0010008//endosome membrane;GO:0005815//microtubule organizing center;GO:0005911//cell-cell junction	GO:0015631//tubulin binding;GO:0050839//cell adhesion molecule binding;GO:0017016//Ras GTPase binding	GO:0042770//signal transduction in response to DNA damage;GO:0010035//response to inorganic substance;GO:0022011//myelination in peripheral nervous system;GO:0001666//response to hypoxia;GO:0090231//regulation of spindle checkpoint;GO:0002274//myeloid leukocyte activation
23052	4693	1012	2190	1.1392	5.35104e-102	Up	6.02057e-103	ENDOD1	NA	GO:0097159//organic cyclic compound binding;GO:0043169//cation binding;GO:0004518//nuclease activity	NA
4053	8568	546	1181	1.13851	1.15074e-55	Up	2.52401e-56	LTBP2	GO:0031012//extracellular matrix;GO:0044421//extracellular region part;GO:0031988//null	GO:0046872//metal ion binding;GO:0005515//protein binding;GO:0005539//glycosaminoglycan binding	GO:0006886//intracellular protein transport;GO:0007178//transmembrane receptor protein serine/threonine kinase signaling pathway
646625	989	25	54	1.13651	0.000650558	Up	0.000733968	URAD	NA	NA	NA
27151	5996	57	123	1.1351	4.0025e-07	Up	3.56272e-07	CPAMD8	NA	NA	NA
56999	7335	465	1002.99	1.13448	2.97795e-47	Up	7.67241e-48	ADAMTS9	GO:0031012//extracellular matrix;GO:0044421//extracellular region part	GO:0004175//endopeptidase activity;GO:0046914//transition metal ion binding	GO:0009100//glycoprotein metabolic process;GO:0030318//melanocyte differentiation
51555	8740	44.51	95.91	1.13303	7.41917e-06	Up	7.15899e-06	PEX5L	GO:0043005//neuron projection	GO:0005048//signal sequence binding;GO:0051020//GTPase binding	GO:0008104//protein localization;GO:0009966//regulation of signal transduction;GO:0006873//cellular ion homeostasis
1803	3913	132	284	1.13083	1.9639e-14	Up	1.23469e-14	DPP4	GO:0031253//cell projection membrane;GO:0031224//intrinsic component of membrane;GO:0005911//cell-cell junction;GO:0016023//null;GO:0030027//lamellipodium	GO:0004175//endopeptidase activity;GO:0008238//exopeptidase activity;GO:0042802//identical protein binding;GO:0019899//enzyme binding	GO:0016477//cell migration;GO:0008283//cell proliferation;GO:0031294//lymphocyte costimulation;GO:0019538//protein metabolic process;GO:0006950//response to stress;GO:0010715//regulation of extracellular matrix disassembly;GO:0022407//regulation of cell-cell adhesion
25891	3151	87	187	1.12943	5.32922e-10	Up	4.05263e-10	PAMR1	GO:0005576//extracellular region	GO:0004175//endopeptidase activity;GO:0004252//serine-type endopeptidase activity;GO:0005509//calcium ion binding	GO:0006508//proteolysis;GO:0019538//protein metabolic process
767846	1906	165.67	355.81	1.12827	1.2292e-17	Up	6.8819e-18	PFN1P2	GO:0043231//intracellular membrane-bounded organelle;GO:0042995//cell projection;GO:0043232//intracellular non-membrane-bounded organelle	GO:0043168//anion binding;GO:0008092//cytoskeletal protein binding;GO:0017016//Ras GTPase binding	GO:0010557//positive regulation of macromolecule biosynthetic process;GO:0014020//primary neural tube formation;GO:0030837//negative regulation of actin filament polymerization;GO:0070848//response to growth factor;GO:0032233//positive regulation of actin filament bundle assembly;GO:0006259//DNA metabolic process;GO:0006366//transcription from RNA polymerase II promoter
100288974	818	25.23	54.18	1.1281	0.000683975	Up	0.000773649	BMS1P21	NA	NA	GO:0022613//ribonucleoprotein complex biogenesis
11067	2060	645	1383	1.12591	8.5435e-64	Up	1.63105e-64	C10orf10	GO:0043231//intracellular membrane-bounded organelle	NA	NA
1183	6789	50	107	1.12309	2.68077e-06	Up	2.5036e-06	CLCN4	GO:0031224//intrinsic component of membrane;GO:0005770//late endosome;GO:0005769//early endosome	GO:0015291//secondary active transmembrane transporter activity;GO:0005254//chloride channel activity;GO:0032550//purine ribonucleoside binding	GO:0044763//single-organism cellular process;GO:0015698//inorganic anion transport
2669	2153	840	1797	1.12261	4.77997e-82	Up	6.96095e-83	GEM	GO:0043231//intracellular membrane-bounded organelle;GO:0044459//plasma membrane part	GO:0046872//metal ion binding;GO:0005515//protein binding;GO:0017111//nucleoside-triphosphatase activity;GO:0032550//purine ribonucleoside binding	GO:0002376//immune system process;GO:0009154//purine ribonucleotide catabolic process;GO:0035556//intracellular signal transduction
2200	11695	1044	2230	1.1204	3.91347e-101	Up	4.4773e-102	FBN1	GO:0043205//fibril	GO:0046872//metal ion binding;GO:0005198//structural molecule activity	GO:0030514//negative regulation of BMP signaling pathway;GO:0030512//negative regulation of transforming growth factor beta receptor signaling pathway;GO:0044767//single-organism developmental process;GO:0048731//system development
259295	2343	36.72	78.35	1.11884	5.72813e-05	Up	5.91234e-05	TAS2R20	GO:0031224//intrinsic component of membrane	GO:0004888//transmembrane signaling receptor activity	GO:0007166//cell surface receptor signaling pathway;GO:0007606//sensory perception of chemical stimulus
57181	5337	2051	4367	1.11579	2.56712e-195	Up	1.11897e-196	SLC39A10	GO:0031224//intrinsic component of membrane	GO:0008324//cation transmembrane transporter activity	GO:0044763//single-organism cellular process;GO:0000041//transition metal ion transport
8578	5759	27.97	59.54	1.11546	0.000430786	Up	0.00047837	SCARF1	GO:0031224//intrinsic component of membrane;GO:0030666//endocytic vesicle membrane;GO:0016021//integral component of membrane;GO:0005886//plasma membrane	GO:0038023//signaling receptor activity;GO:0038024//cargo receptor activity;GO:0071813//lipoprotein particle binding;GO:0005044//scavenger receptor activity;GO:0030169//low-density lipoprotein particle binding;GO:0004888//transmembrane signaling receptor activity	GO:0031103//axon regeneration;GO:0022610//biological adhesion;GO:0008203//cholesterol metabolic process;GO:0007165//signal transduction;GO:0016358//dendrite development;GO:0048680//positive regulation of axon regeneration;GO:0007155//cell adhesion;GO:0006707//cholesterol catabolic process;GO:0006898//receptor-mediated endocytosis;GO:0006897//endocytosis;GO:0042551//neuron maturation;GO:0010975//r…
272	4395	103	219	1.11376	3.11012e-11	Up	2.23016e-11	AMPD3	GO:0044444//cytoplasmic part	GO:0043169//cation binding;GO:0016814//hydrolase activity, acting on carbon-nitrogen (but not peptide) bonds, in cyclic amidines	GO:0009112//nucleobase metabolic process;GO:0006188//IMP biosynthetic process;GO:0009154//purine ribonucleotide catabolic process
1638	4328	40	85	1.11294	3.0725e-05	Up	3.10756e-05	DCT	GO:0031224//intrinsic component of membrane;GO:0048770//pigment granule;GO:0030659//cytoplasmic vesicle membrane	GO:0046914//transition metal ion binding;GO:0016863//intramolecular oxidoreductase activity, transposing C=C bonds	GO:0007405//neuroblast proliferation;GO:0021869//forebrain ventricular zone progenitor cell division;GO:0009888//tissue development;GO:0006570//tyrosine metabolic process
5243	4718	463	982	1.11019	9.17279e-45	Up	2.48406e-45	ABCB1	NA	NA	NA
26230	5949	871.71	1846.35	1.10823	1.4786e-82	Up	2.14145e-83	TIAM2	GO:0031252//cell leading edge;GO:0016020//membrane;GO:0070062//extracellular exosome;GO:0030027//lamellipodium;GO:0043005//neuron projection;GO:0030175//filopodium;GO:0030426//growth cone;GO:0005829//cytosol;GO:0044444//cytoplasmic part	GO:0008289//lipid binding;GO:0005088//Ras guanyl-nucleotide exchange factor activity;GO:0005057//signal transducer activity, downstream of receptor;GO:0008047//enzyme activator activity;GO:0005096//GTPase activator activity;GO:0005089//Rho guanyl-nucleotide exchange factor activity	GO:0007266//Rho protein signal transduction;GO:0007169//transmembrane receptor protein tyrosine kinase signaling pathway;GO:0043065//positive regulation of apoptotic process;GO:0012501//programmed cell death;GO:0035023//regulation of Rho protein signal transduction;GO:0043547//positive regulation of GTPase activity;GO:0006629//lipid metabolic process
389136	10416	199	421	1.10653	5.37965e-20	Up	2.78008e-20	VGLL3	GO:0043231//intracellular membrane-bounded organelle	NA	GO:0006351//transcription, DNA-templated
11000	2426	479.91	1013.17	1.10352	1.05739e-45	Up	2.80548e-46	SLC27A3	GO:0031224//intrinsic component of membrane;GO:0005740//mitochondrial envelope	GO:0016408//C-acyltransferase activity;GO:0036094//small molecule binding	GO:0032787//monocarboxylic acid metabolic process
79875	9145	371	783	1.10307	1.14838e-35	Up	3.88421e-36	THSD4	GO:0043205//fibril	GO:0004175//endopeptidase activity	GO:0085029//extracellular matrix assembly
375616	3554	118	249	1.10284	2.1591e-12	Up	1.47284e-12	KCP	NA	NA	NA
57493	9347	1816	3830	1.10206	4.13211e-168	Up	2.29984e-169	HEG1	GO:0031224//intrinsic component of membrane;GO:0009986//cell surface;GO:0030054//cell junction	GO:0046872//metal ion binding	GO:0034330//cell junction organization;GO:0043009//chordate embryonic development;GO:0001885//endothelial cell development;GO:0030323//respiratory tube development;GO:0048514//blood vessel morphogenesis;GO:0003013//circulatory system process;GO:0003206//cardiac chamber morphogenesis;GO:0003231//cardiac ventricle development;GO:0048646//anatomical structure formation involved in morphogenesis;GO:0…
647219	1420	28	59	1.10077	0.000520429	Up	0.000582431	ASCL5	NA	NA	NA
10747	2471	95	200	1.09948	3.31966e-10	Up	2.50061e-10	MASP2	NA	GO:0004175//endopeptidase activity;GO:0046872//metal ion binding;GO:0005515//protein binding	GO:0006956//complement activation;GO:0006952//defense response;GO:0002455//humoral immune response mediated by circulating immunoglobulin
8516	6281	548.43	1154.01	1.09875	1.7317e-51	Up	4.12878e-52	ITGA8	GO:0005783//endoplasmic reticulum;GO:0034678//integrin alpha8-beta1 complex;GO:0005925//focal adhesion;GO:0014069//postsynaptic density;GO:0043204//perikaryon;GO:0008305//integrin complex;GO:0009986//cell surface;GO:0045177//apical part of cell;GO:0032591//dendritic spine membrane	GO:0043169//cation binding;GO:0046872//metal ion binding	GO:0001822//kidney development;GO:0048745//smooth muscle tissue development;GO:0060537//muscle tissue development;GO:0007420//brain development;GO:0007179//transforming growth factor beta receptor signaling pathway;GO:0042472//inner ear morphogenesis;GO:0007229//integrin-mediated signaling pathway;GO:0048333//mesodermal cell differentiation;GO:0007611//learning or memory;GO:0001656//metanephros d…
3547	2823	39	82	1.09763	5.07233e-05	Up	5.21674e-05	IGSF1	GO:0031224//intrinsic component of membrane;GO:0005576//extracellular region;GO:0016021//integral component of membrane	GO:0005515//protein binding;GO:0034711//inhibin binding;GO:0015026//coreceptor activity	GO:0007165//signal transduction;GO:0006355//regulation of transcription, DNA-templated;GO:0007154//cell communication;GO:0006351//transcription, DNA-templated
5789	9056	128	269	1.09694	3.64382e-13	Up	2.4086e-13	PTPRD	GO:0070062//extracellular exosome;GO:0005887//integral component of plasma membrane;GO:0016021//integral component of membrane	GO:0050839//cell adhesion molecule binding;GO:0005515//protein binding;GO:0005001//transmembrane receptor protein tyrosine phosphatase activity;GO:0004725//protein tyrosine phosphatase activity;GO:0005102//receptor binding	GO:0050775//positive regulation of dendrite morphogenesis;GO:0030154//cell differentiation;GO:0016337//single organismal cell-cell adhesion;GO:0035335//peptidyl-tyrosine dephosphorylation;GO:0006793//phosphorus metabolic process;GO:0031346//positive regulation of cell projection organization;GO:0007157//heterophilic cell-cell adhesion via plasma membrane cell adhesion molecules;GO:0007185//transm…
7048	4645	552	1160	1.09686	1.31643e-51	Up	3.13037e-52	TGFBR2	GO:0009986//cell surface;GO:0005887//integral component of plasma membrane;GO:0043234//protein complex;GO:0044444//cytoplasmic part	GO:0043169//cation binding;GO:0097367//carbohydrate derivative binding;GO:0005024//transforming growth factor beta-activated receptor activity;GO:0019838//growth factor binding;GO:0005160//transforming growth factor beta receptor binding;GO:0019901//protein kinase binding;GO:0032550//purine ribonucleoside binding	GO:0043010//camera-type eye development;GO:0043403//skeletal muscle tissue regeneration;GO:0009746//response to hexose;GO:0002513//tolerance induction to self antigen;GO:0002514//B cell tolerance induction;GO:0007179//transforming growth factor beta receptor signaling pathway;GO:0048645//animal organ formation;GO:0001865//NK T cell differentiation;GO:0045860//positive regulation of protein kinase…
126410	2620	89	187	1.09664	1.32399e-09	Up	1.02757e-09	CYP4F22	GO:0031090//organelle membrane	GO:0046914//transition metal ion binding;GO:0046906//tetrapyrrole binding;GO:0016491//oxidoreductase activity	NA
23213	5580	804	1689	1.09638	2.27774e-74	Up	3.66008e-75	SULF1	GO:0044421//extracellular region part;GO:0005615//extracellular space;GO:0005783//endoplasmic reticulum;GO:0044425//membrane part;GO:0044431//Golgi apparatus part;GO:0005795//Golgi stack;GO:0009986//cell surface;GO:0045121//membrane raft;GO:0005886//plasma membrane	GO:0046872//metal ion binding;GO:0008484//sulfuric ester hydrolase activity;GO:0004065//arylsulfatase activity;GO:0005509//calcium ion binding;GO:0008449//N-acetylglucosamine-6-sulfatase activity	GO:0030201//heparan sulfate proteoglycan metabolic process;GO:0016477//cell migration;GO:0051093//negative regulation of developmental process;GO:0030513//positive regulation of BMP signaling pathway;GO:0001819//positive regulation of cytokine production;GO:0035860//glial cell-derived neurotrophic factor receptor signaling pathway;GO:0008543//fibroblast growth factor receptor signaling pathway;GO…
79695	3075	937.11	1966.98	1.09517	3.28774e-86	Up	4.53206e-87	GALNT12	GO:0031224//intrinsic component of membrane;GO:0012505//endomembrane system;GO:0016021//integral component of membrane;GO:0000139//Golgi membrane	GO:0030246//carbohydrate binding;GO:0046872//metal ion binding;GO:0004653//polypeptide N-acetylgalactosaminyltransferase activity;GO:0008376//acetylgalactosaminyltransferase activity	GO:0006493//protein O-linked glycosylation;GO:0016266//O-glycan processing
84570	6749	590	1237	1.09354	1.14848e-54	Up	2.58206e-55	COL25A1	GO:0005788//endoplasmic reticulum lumen;GO:0044421//extracellular region part;GO:0005615//extracellular space;GO:0005887//integral component of plasma membrane;GO:0016021//integral component of membrane;GO:0044464//cell part;GO:0005581//collagen trimer	GO:0001540//beta-amyloid binding;GO:0005539//glycosaminoglycan binding;GO:0008201//heparin binding;GO:0042277//peptide binding;GO:0005488//binding	GO:0060385//axonogenesis involved in innervation;GO:0030574//collagen catabolic process
1286	10341	106	222	1.09197	4.68112e-11	Up	3.38048e-11	COL4A4	GO:0005604//basement membrane	NA	GO:0030198//extracellular matrix organization
10404	1949	128	268	1.09157	4.97521e-13	Up	3.30751e-13	CPQ	GO:0044421//extracellular region part;GO:0000323//lytic vacuole	GO:0043169//cation binding;GO:0042802//identical protein binding;GO:0008235//metalloexopeptidase activity	GO:0019538//protein metabolic process;GO:0009888//tissue development;GO:0006518//peptide metabolic process;GO:0042403//thyroid hormone metabolic process
3655	5784	1133	2372	1.09143	4.40993e-103	Up	4.90893e-104	ITGA6	GO:0016323//basolateral plasma membrane;GO:0009897//external side of plasma membrane;GO:0005925//focal adhesion;GO:0005578//proteinaceous extracellular matrix;GO:0009925//basal plasma membrane;GO:0008305//integrin complex;GO:0009986//cell surface;GO:0030055//cell-substrate junction;GO:0005887//integral component of plasma membrane;GO:0030056//hemidesmosome;GO:0005604//basement membrane	GO:0031994//insulin-like growth factor I binding;GO:0043169//cation binding;GO:0046872//metal ion binding;GO:0005178//integrin binding;GO:0005102//receptor binding;GO:0038132//neuregulin binding	GO:0016310//phosphorylation;GO:0046847//filopodium assembly;GO:0007166//cell surface receptor signaling pathway;GO:0033627//cell adhesion mediated by integrin;GO:0043065//positive regulation of apoptotic process;GO:0035878//nail development;GO:0072001//renal system development;GO:0007599//hemostasis;GO:0016337//single organismal cell-cell adhesion;GO:0006915//apoptotic process;GO:0007160//cell-ma…
3321	7260	2411	5045	1.0907	2.58254e-217	Up	9.0931e-219	IGSF3	GO:0031224//intrinsic component of membrane;GO:0009986//cell surface;GO:0016021//integral component of membrane	NA	GO:0032808//lacrimal gland development
7980	2435	76	159	1.09043	2.52369e-08	Up	2.09889e-08	TFPI2	GO:0031012//extracellular matrix	GO:0005198//structural molecule activity;GO:0004866//endopeptidase inhibitor activity	GO:0051346//negative regulation of hydrolase activity;GO:0007599//hemostasis
1545	5160	462	966	1.08961	8.50317e-43	Up	2.42146e-43	CYP1B1	GO:0031090//organelle membrane	GO:0046914//transition metal ion binding;GO:0046906//tetrapyrrole binding;GO:0016712//oxidoreductase activity, acting on paired donors, with incorporation or reduction of molecular oxygen, reduced flavin or flavoprotein as one donor, and incorporation of one atom of oxygen	GO:0090136//epithelial cell-cell adhesion;GO:0016477//cell migration;GO:0042221//response to chemical;GO:0001944//vasculature development;GO:0050953//sensory perception of light stimulus;GO:0048646//anatomical structure formation involved in morphogenesis;GO:0044237//cellular metabolic process;GO:0019748//secondary metabolic process
81031	4241	330	690	1.08961	4.99517e-31	Up	1.89631e-31	SLC2A10	GO:0031224//intrinsic component of membrane;GO:0044444//cytoplasmic part	GO:0005402//cation:sugar symporter activity	GO:0044763//single-organism cellular process;GO:0008645//hexose transport
19	10515	276	577	1.08938	3.41705e-26	Up	1.46081e-26	ABCA1	GO:0030139//endocytic vesicle;GO:0016021//integral component of membrane	GO:0000149//SNARE binding;GO:0032934//sterol binding;GO:0034185//apolipoprotein binding;GO:0015075//ion transmembrane transporter activity;GO:0032550//purine ribonucleoside binding;GO:0015248//sterol transporter activity;GO:0051020//GTPase binding;GO:0017111//nucleoside-triphosphatase activity;GO:0004888//transmembrane signaling receptor activity	GO:0010878//cholesterol storage;GO:0032496//response to lipopolysaccharide;GO:0007166//cell surface receptor signaling pathway;GO:0032611//interleukin-1 beta production;GO:0015914//phospholipid transport;GO:0009154//purine ribonucleotide catabolic process;GO:0016125//sterol metabolic process;GO:0006909//phagocytosis;GO:0010874//regulation of cholesterol efflux;GO:0032488//Cdc42 protein signal tra…
114801	2935	89	186	1.0889	1.81044e-09	Up	1.41396e-09	TMEM200A	GO:0031224//intrinsic component of membrane	NA	NA
1410	993	45	94	1.08821	1.71275e-05	Up	1.6966e-05	CRYAB	GO:0043231//intracellular membrane-bounded organelle;GO:0016020//membrane;GO:0031674//I band;GO:0015629//actin cytoskeleton	GO:0015631//tubulin binding;GO:0043169//cation binding;GO:0042802//identical protein binding;GO:0005198//structural molecule activity	GO:0000165//MAPK cascade;GO:0000226//microtubule cytoskeleton organization;GO:0043010//camera-type eye development;GO:0003012//muscle system process;GO:0072593//reactive oxygen species metabolic process;GO:0016049//cell growth;GO:0043627//response to estrogen;GO:0000302//response to reactive oxygen species;GO:0006915//apoptotic process;GO:0044267//cellular protein metabolic process;GO:0032386//re…
100272228	3285	252.18	526.63	1.08781	5.40186e-24	Up	2.4769e-24	LINC00894	NA	NA	NA
5244	3888	255	532	1.08641	3.56035e-24	Up	1.62364e-24	ABCB4	NA	NA	NA
6586	9727	194	404	1.08378	1.15158e-18	Up	6.22106e-19	SLIT3	GO:0043231//intracellular membrane-bounded organelle;GO:0044421//extracellular region part	GO:0046872//metal ion binding;GO:0005102//receptor binding	GO:0021831//embryonic olfactory bulb interneuron precursor migration;GO:0008283//cell proliferation;GO:0010467//gene expression;GO:0016049//cell growth;GO:0051384//response to glucocorticoid;GO:0001554//luteolysis;GO:0007411//axon guidance;GO:0001960//negative regulation of cytokine-mediated signaling pathway
860	5235	87	181	1.08238	3.52914e-09	Up	2.80026e-09	RUNX2	NA	NA	NA
337876	3523	164	341	1.08155	6.03501e-16	Up	3.57805e-16	CHSY3	GO:0031224//intrinsic component of membrane;GO:0000139//Golgi membrane	GO:0043169//cation binding;GO:0015020//glucuronosyltransferase activity;GO:0008376//acetylgalactosaminyltransferase activity	GO:0006790//sulfur compound metabolic process;GO:0044238//primary metabolic process;GO:0006024//glycosaminoglycan biosynthetic process
84708	2930	76	158	1.08133	3.43915e-08	Up	2.88769e-08	LNX1	GO:0044424//intracellular part	GO:0019904//protein domain specific binding;GO:0019787//ubiquitin-like protein transferase activity;GO:0046914//transition metal ion binding	GO:0016567//protein ubiquitination;GO:0051259//protein oligomerization
1824	5230	1730	3586	1.07708	8.62436e-152	Up	5.51411e-153	DSC2	GO:0031224//intrinsic component of membrane;GO:0005911//cell-cell junction	GO:0046872//metal ion binding	GO:0016337//single organismal cell-cell adhesion;GO:0086002//cardiac muscle cell action potential involved in contraction;GO:0086065//cell communication involved in cardiac conduction;GO:0002027//regulation of heart rate
9388	4108	28	58	1.0761	0.000717612	Up	0.000813198	LIPG	GO:0044421//extracellular region part	GO:0004620//phospholipase activity;GO:0052689//carboxylic ester hydrolase activity;GO:0005539//glycosaminoglycan binding	GO:0055092//sterol homeostasis;GO:0010982//regulation of high-density lipoprotein particle clearance;GO:0034369//plasma lipoprotein particle remodeling;GO:0031667//response to nutrient levels;GO:0006644//phospholipid metabolic process;GO:0031323//regulation of cellular metabolic process;GO:0030301//cholesterol transport
22822	5913	213.55	442.34	1.07606	4.50692e-20	Up	2.32323e-20	PHLDA1	GO:0012506//vesicle membrane;GO:0031981//nuclear lumen	GO:0008289//lipid binding	GO:0012502//induction of programmed cell death;GO:0009101//glycoprotein biosynthetic process
3958	1070	444	919	1.07498	6.07797e-40	Up	1.85147e-40	LGALS3	GO:0043231//intracellular membrane-bounded organelle;GO:0031012//extracellular matrix;GO:0070062//extracellular exosome;GO:0005615//extracellular space;GO:0019866//organelle inner membrane;GO:0001772//immunological synapse;GO:0005681//spliceosomal complex;GO:0030529//intracellular ribonucleoprotein complex;GO:0005743//mitochondrial inner membrane	GO:0030246//carbohydrate binding;GO:0044822//poly(A) RNA binding;GO:0019865//immunoglobulin binding;GO:0043236//laminin binding;GO:0042056//chemoattractant activity;GO:0019863//IgE binding	GO:0006396//RNA processing;GO:0048731//system development;GO:0048869//cellular developmental process;GO:2001189//negative regulation of T cell activation via T cell receptor contact with antigen bound to MHC molecule on antigen presenting cell;GO:0050860//negative regulation of T cell receptor signaling pathway;GO:0090280//positive regulation of calcium ion import;GO:2001237//negative regulation …
10129	10718	316	654	1.07484	7.09417e-29	Up	2.81981e-29	FRY	GO:0005819//spindle	NA	NA
3236	5369	2887.05	5974.38	1.07467	4.84964e-251	Up	1.39797e-252	HOXD10	GO:0005634//nucleus	GO:0043565//sequence-specific DNA binding	GO:0006355//regulation of transcription, DNA-templated
728989	2500	274.7	568.42	1.07458	2.7009e-25	Up	1.1886e-25	LOC728989	NA	NA	NA
2026	2658	4398	9099	1.07434	0	Up	0	ENO2	GO:0016020//membrane;GO:0070062//extracellular exosome;GO:0005615//extracellular space;GO:0001917//photoreceptor inner segment;GO:0043209//myelin sheath;GO:0043025//neuronal cell body;GO:0043204//perikaryon;GO:0043234//protein complex;GO:0000015//phosphopyruvate hydratase complex;GO:0005886//plasma membrane;GO:0044444//cytoplasmic part	GO:0000287//magnesium ion binding;GO:0046872//metal ion binding;GO:0016836//hydro-lyase activity;GO:0004634//phosphopyruvate hydratase activity;GO:0005515//protein binding	GO:0061621//canonical glycolysis;GO:0006007//glucose catabolic process;GO:0006094//gluconeogenesis;GO:0044710//single-organism metabolic process
64135	3617	45	93	1.07278	2.34478e-05	Up	2.34558e-05	IFIH1	GO:0043231//intracellular membrane-bounded organelle;GO:0044444//cytoplasmic part	GO:0003723//RNA binding;GO:0046914//transition metal ion binding;GO:0042623//ATPase activity, coupled;GO:0032550//purine ribonucleoside binding	GO:0032481//positive regulation of type I interferon production;GO:0006952//defense response;GO:0032446//protein modification by small protein conjugation;GO:0001818//negative regulation of cytokine production;GO:0009615//response to virus;GO:0006915//apoptotic process
5168	2918	76	157	1.07217	4.69579e-08	Up	3.96531e-08	ENPP2	GO:0044421//extracellular region part;GO:0005615//extracellular space;GO:0005887//integral component of plasma membrane;GO:0016021//integral component of membrane	GO:0004551//nucleotide diphosphatase activity;GO:0038024//cargo receptor activity;GO:0005515//protein binding;GO:0005044//scavenger receptor activity;GO:0008270//zinc ion binding;GO:0097159//organic cyclic compound binding;GO:0016462//pyrophosphatase activity;GO:0030247//polysaccharide binding;GO:0046914//transition metal ion binding;GO:0003676//nucleic acid binding;GO:0004622//lysophospholipase …	GO:0050731//positive regulation of peptidyl-tyrosine phosphorylation;GO:0016477//cell migration;GO:2000394//positive regulation of lamellipodium morphogenesis;GO:0007166//cell surface receptor signaling pathway;GO:0002376//immune system process;GO:0010634//positive regulation of epithelial cell migration;GO:0046164//alcohol catabolic process;GO:0006935//chemotaxis;GO:0007186//G-protein coupled re…
3676	7281	387.4	800.16	1.07194	7.77804e-35	Up	2.70451e-35	ITGA4	GO:0009986//cell surface;GO:0005887//integral component of plasma membrane	GO:0043169//cation binding;GO:0005515//protein binding	GO:0048771//tissue remodeling;GO:0030098//lymphocyte differentiation;GO:0002682//regulation of immune system process;GO:0016337//single organismal cell-cell adhesion;GO:0048870//cell motility;GO:0007166//cell surface receptor signaling pathway;GO:0007599//hemostasis
100507071	528	31	64	1.07128	0.00041293	Up	0.000457718	LOC100507071	NA	NA	NA
2262	2966	157	324	1.07071	5.27066e-15	Up	3.23844e-15	GPC5	NA	NA	NA
25849	5069	819	1690	1.07057	1.19447e-71	Up	2.01588e-72	PARM1	GO:0016020//membrane;GO:0005768//endosome	NA	GO:0051347//positive regulation of transferase activity
642273	3963	35	72	1.06612	0.000197798	Up	0.000213629	FAM110C	GO:0015630//microtubule cytoskeleton;GO:0043234//protein complex;GO:0044430//cytoskeletal part;GO:0044444//cytoplasmic part	GO:0015631//tubulin binding	GO:0016477//cell migration;GO:0030031//cell projection assembly
404037	3461	55	113	1.0643	3.83515e-06	Up	3.62645e-06	HAPLN4	GO:0031012//extracellular matrix	GO:0005539//glycosaminoglycan binding	GO:0022610//biological adhesion
5270	2256	1303	2675	1.06318	2.90272e-111	Up	2.87794e-112	SERPINE2	NA	NA	NA
5744	1648	154	316	1.06247	1.65631e-14	Up	1.03718e-14	PTHLH	GO:0031981//nuclear lumen;GO:0044421//extracellular region part;GO:0005615//extracellular space;GO:0005654//nucleoplasm;GO:0005794//Golgi apparatus	GO:0051428//peptide hormone receptor binding;GO:0051427//hormone receptor binding;GO:0005179//hormone activity	GO:0030324//lung development;GO:0001649//osteoblast differentiation;GO:0010468//regulation of gene expression;GO:0048875//chemical homeostasis within a tissue;GO:0060560//developmental growth involved in morphogenesis;GO:0008283//cell proliferation;GO:0007189//adenylate cyclase-activating G-protein coupled receptor signaling pathway;GO:0030819//positive regulation of cAMP biosynthetic process;GO:…
22795	4981	1783	3649	1.05867	3.41705e-150	Up	2.21542e-151	NID2	GO:0044464//cell part;GO:0005578//proteinaceous extracellular matrix	GO:0046872//metal ion binding;GO:0005515//protein binding	GO:0031589//cell-substrate adhesion
404220	2427	43.04	88.07	1.05845	4.57117e-05	Up	4.68808e-05	C6orf201	NA	GO:0036094//small molecule binding	NA
2824	4245	813	1662	1.05707	4.4679e-69	Up	7.84791e-70	GPM6B	GO:0031224//intrinsic component of membrane;GO:0016021//integral component of membrane	NA	GO:0045184//establishment of protein localization;GO:0001952//regulation of cell-matrix adhesion;GO:0030282//bone mineralization;GO:0030036//actin cytoskeleton organization;GO:0043271//negative regulation of ion transport;GO:0022607//cellular component assembly;GO:0032956//regulation of actin cytoskeleton organization;GO:0048869//cellular developmental process;GO:0051893//regulation of focal adhe…
6678	3603	1400	2857	1.05455	3.54652e-117	Up	3.24739e-118	SPARC	GO:0009986//cell surface;GO:0005615//extracellular space;GO:0031091//platelet alpha granule;GO:0016363//nuclear matrix;GO:0031092//platelet alpha granule membrane;GO:0005578//proteinaceous extracellular matrix	GO:0046872//metal ion binding;GO:0005515//protein binding;GO:0005518//collagen binding;GO:0005509//calcium ion binding	GO:0010595//positive regulation of endothelial cell migration;GO:0002237//response to molecule of bacterial origin;GO:0009628//response to abiotic stimulus;GO:0030323//respiratory tube development;GO:0046683//response to organophosphorus;GO:0097305//response to alcohol;GO:0008283//cell proliferation;GO:0010038//response to metal ion;GO:0007599//hemostasis;GO:0001937//negative regulation of endoth…
84889	2275	1174	2395	1.05407	2.0439e-98	Up	2.42604e-99	SLC7A3	GO:0031224//intrinsic component of membrane	GO:0008324//cation transmembrane transporter activity;GO:0015171//amino acid transmembrane transporter activity	GO:0044763//single-organism cellular process;GO:0006865//amino acid transport;GO:0006812//cation transport
79015	1157	50	102	1.05405	1.29068e-05	Up	1.26614e-05	LINC01260	NA	NA	NA
79956	5355	1494	3047	1.05369	1.04644e-124	Up	8.86157e-126	ERMP1	GO:0031224//intrinsic component of membrane;GO:0031090//organelle membrane	GO:0070011//peptidase activity, acting on L-amino acid peptides;GO:0043169//cation binding	GO:0019538//protein metabolic process
1519	2943	102	208	1.05349	6.04145e-10	Up	4.60991e-10	CTSO	GO:0000323//lytic vacuole	GO:0004175//endopeptidase activity	GO:0019538//protein metabolic process
3910	3638	1094	2227	1.05097	3.46704e-91	Up	4.50949e-92	LAMA4	GO:0005605//basal lamina;GO:0031988//null;GO:0043256//laminin complex;GO:0005604//basement membrane	GO:0005515//protein binding;GO:0005198//structural molecule activity;GO:0005102//receptor binding	GO:0032502//developmental process;GO:0016477//cell migration;GO:0045995//regulation of embryonic development;GO:0001568//blood vessel development;GO:0044763//single-organism cellular process;GO:0001944//vasculature development;GO:0007155//cell adhesion;GO:0030334//regulation of cell migration;GO:0045444//fat cell differentiation;GO:0050873//brown fat cell differentiation;GO:0009790//embryo develo…
25890	4086	102	207	1.04654	8.17257e-10	Up	6.27927e-10	ABI3BP	GO:0005578//proteinaceous extracellular matrix	GO:0005515//protein binding;GO:0005539//glycosaminoglycan binding	GO:0010810//regulation of cell-substrate adhesion;GO:0043062//extracellular structure organization
85315	4758	1356	2750	1.04555	2.67908e-111	Up	2.65086e-112	PAQR8	GO:0031224//intrinsic component of membrane	GO:0008289//lipid binding	GO:0007292//female gamete generation;GO:0048869//cellular developmental process
283551	3124	59.42	120.48	1.04525	2.62096e-06	Up	2.44696e-06	LINC01588	NA	NA	NA
65266	4143	374	758	1.04464	8.81003e-32	Up	3.27951e-32	WNK4	GO:0043296//apical junction complex	GO:0004672//protein kinase activity;GO:0032550//purine ribonucleoside binding	GO:0006464//cellular protein modification process;GO:0035556//intracellular signal transduction;GO:0044765//single-organism transport
2334	13636	80	162	1.0434	5.72293e-08	Up	4.85379e-08	AFF2	GO:0016604//nuclear body	GO:0003723//RNA binding	GO:0008380//RNA splicing;GO:0044708//single-organism behavior;GO:0007417//central nervous system development
219681	2545	40	81	1.0434	0.000108034	Up	0.000114138	ARMC3	GO:0070062//extracellular exosome;GO:0005634//nucleus;GO:0005737//cytoplasm	NA	NA
340146	2403	83	168	1.04276	3.33063e-08	Up	2.79358e-08	SLC35D3	GO:0031224//intrinsic component of membrane	NA	GO:0044765//single-organism transport
100532742	2582	42.81	86.47	1.03973	6.77026e-05	Up	7.03661e-05	PIR-FIGF	GO:0031093//platelet alpha granule lumen;GO:0016020//membrane;GO:0044421//extracellular region part;GO:0005615//extracellular space;GO:0031091//platelet alpha granule	GO:0043185//vascular endothelial growth factor receptor 3 binding;GO:0008083//growth factor activity;GO:0005161//platelet-derived growth factor receptor binding;GO:0005172//vascular endothelial growth factor receptor binding;GO:0042802//identical protein binding;GO:0042803//protein homodimerization activity;GO:0042056//chemoattractant activity	GO:0032755//positive regulation of interleukin-6 production;GO:0050930//induction of positive chemotaxis;GO:0051781//positive regulation of cell division;GO:0048869//cellular developmental process;GO:0048522//positive regulation of cellular process;GO:0007169//transmembrane receptor protein tyrosine kinase signaling pathway;GO:0050927//positive regulation of positive chemotaxis;GO:0002576//platel…
7402	12855	2687	5426	1.03937	4.57587e-216	Up	1.63855e-217	UTRN	GO:0070062//extracellular exosome;GO:0042995//cell projection;GO:0005654//nucleoplasm;GO:0043232//intracellular non-membrane-bounded organelle;GO:0030054//cell junction;GO:0031594//neuromuscular junction;GO:0097060//synaptic membrane;GO:0031981//nuclear lumen;GO:0030864//cortical actin cytoskeleton;GO:0030426//growth cone;GO:0043234//protein complex;GO:0042383//sarcolemma;GO:0016010//dystrophin-a…	GO:0051015//actin filament binding;GO:0008092//cytoskeletal protein binding;GO:0046914//transition metal ion binding;GO:0005102//receptor binding;GO:0017166//vinculin binding;GO:0019901//protein kinase binding;GO:0005178//integrin binding;GO:0008270//zinc ion binding;GO:0019900//kinase binding	GO:0007528//neuromuscular junction development;GO:0001952//regulation of cell-matrix adhesion;GO:0001954//positive regulation of cell-matrix adhesion;GO:0048513//animal organ development;GO:0002028//regulation of sodium ion transport;GO:0003012//muscle system process;GO:0006936//muscle contraction;GO:0007517//muscle organ development;GO:2000649//regulation of sodium ion transmembrane transporter …
5794	3946	621	1254	1.03935	4.08406e-51	Up	9.78895e-52	PTPRH	GO:0031981//nuclear lumen;GO:0005887//integral component of plasma membrane;GO:0016021//integral component of membrane;GO:0005737//cytoplasm	GO:0005515//protein binding;GO:0005001//transmembrane receptor protein tyrosine phosphatase activity;GO:0004725//protein tyrosine phosphatase activity;GO:0005488//binding	GO:0006464//cellular protein modification process;GO:0012501//programmed cell death;GO:0035335//peptidyl-tyrosine dephosphorylation;GO:0006915//apoptotic process
2581	3897	110	222	1.03853	2.63625e-10	Up	1.97582e-10	GALC	GO:0005764//lysosome	GO:0004553//hydrolase activity, hydrolyzing O-glycosyl compounds	GO:0006681//galactosylceramide metabolic process;GO:0006796//phosphate-containing compound metabolic process
389206	9936	1304	2626	1.0354	1.07666e-104	Up	1.17808e-105	BEND4	NA	NA	NA
8492	4573	730	1470	1.03533	2.79589e-59	Up	5.7783e-60	PRSS12	GO:0016020//membrane;GO:0044420//extracellular matrix component;GO:0033267//axon part;GO:0031982//vesicle	GO:0004175//endopeptidase activity;GO:0038024//cargo receptor activity	GO:0016485//protein processing;GO:0016192//vesicle-mediated transport
100288380	876	41.04	82.64	1.03529	0.000102193	Up	0.000107773	ULK4P2	NA	NA	NA
4133	6506	75	151	1.03506	1.90339e-07	Up	1.66293e-07	MAP2	GO:0031981//nuclear lumen;GO:0030425//dendrite;GO:0044297//cell body;GO:0015630//microtubule cytoskeleton	GO:0015631//tubulin binding;GO:0001948//glycoprotein binding	GO:0000226//microtubule cytoskeleton organization;GO:0016358//dendrite development;GO:0010033//response to organic substance;GO:0006468//protein phosphorylation;GO:0048667//cell morphogenesis involved in neuron differentiation;GO:0021953//central nervous system neuron differentiation
1303	9142	79	159	1.03458	9.26752e-08	Up	7.94696e-08	COL12A1	GO:0031012//extracellular matrix;GO:0044421//extracellular region part;GO:0005593//FACIT collagen trimer;GO:0044432//endoplasmic reticulum part;GO:0031988//null	GO:0005201//extracellular matrix structural constituent	GO:0022610//biological adhesion;GO:0030198//extracellular matrix organization;GO:0048731//system development
130399	8892	86	173	1.03384	2.62728e-08	Up	2.18845e-08	ACVR1C	GO:0005887//integral component of plasma membrane	GO:0043169//cation binding;GO:0005515//protein binding;GO:0017002//activin-activated receptor activity;GO:0032550//purine ribonucleoside binding	GO:0040014//regulation of multicellular organism growth;GO:0009746//response to hexose;GO:0043434//response to peptide hormone;GO:0030336//negative regulation of cell migration;GO:0032924//activin receptor signaling pathway;GO:0048869//cellular developmental process;GO:0050796//regulation of insulin secretion;GO:0006915//apoptotic process;GO:0010876//lipid localization;GO:0006464//cellular protei…
102659353	1981	536.73	1079.28	1.03328	8.33572e-44	Up	2.30892e-44	THRIL	NA	NA	NA
4985	9106	758.69	1525.46	1.03314	2.98855e-61	Up	5.98867e-62	OPRD1	GO:0043226//organelle;GO:0005737//cytoplasm;GO:0031982//vesicle;GO:0097060//synaptic membrane;GO:0044424//intracellular part;GO:0045121//membrane raft;GO:0005887//integral component of plasma membrane;GO:0032590//dendrite membrane;GO:0016021//integral component of membrane;GO:0043679//axon terminus;GO:0033267//axon part;GO:0032589//neuron projection membrane;GO:0045211//postsynaptic membrane	GO:0004985//opioid receptor activity;GO:0038046//enkephalin receptor activity;GO:0005515//protein binding;GO:0042923//neuropeptide binding;GO:0005488//binding	GO:0071456//cellular response to hypoxia;GO:0007200//phospholipase C-activating G-protein coupled receptor signaling pathway;GO:0097237//cellular response to toxic substance;GO:0008344//adult locomotory behavior;GO:0000060//protein import into nucleus, translocation;GO:0032460//negative regulation of protein oligomerization;GO:0010629//negative regulation of gene expression;GO:0051924//regulation…
348254	6287	136.07	273.57	1.03304	2.94719e-12	Up	2.02073e-12	CCDC144CP	NA	NA	NA
27031	5418	118.38	237.95	1.03271	7.49888e-11	Up	5.47143e-11	NPHP3	GO:0005929//cilium	GO:0005488//binding	GO:0007369//gastrulation;GO:0001889//liver development;GO:0001822//kidney development;GO:0003143//embryonic heart tube morphogenesis;GO:0030178//negative regulation of Wnt signaling pathway;GO:0071907//determination of digestive tract left/right asymmetry;GO:0007601//visual perception;GO:0030323//respiratory tube development;GO:0003351//epithelial cilium movement;GO:0022603//regulation of anatomi…
55601	6099	105	211	1.03233	8.70533e-10	Up	6.69468e-10	DDX60	GO:0044424//intracellular part	GO:0043566//structure-specific DNA binding;GO:0003723//RNA binding;GO:0042623//ATPase activity, coupled;GO:0032550//purine ribonucleoside binding	GO:0006952//defense response;GO:0002252//immune effector process;GO:0051707//response to other organism;GO:0002684//positive regulation of immune system process
1909	4045	180	361	1.02948	1.31145e-15	Up	7.86824e-16	EDNRA	GO:0005635//nuclear envelope;GO:0016021//integral component of membrane;GO:0042383//sarcolemma	GO:0008528//G-protein coupled peptide receptor activity;GO:0004629//phospholipase C activity	GO:0007200//phospholipase C-activating G-protein coupled receptor signaling pathway;GO:0007600//sensory perception;GO:0014031//mesenchymal cell development;GO:0042127//regulation of cell proliferation;GO:0050880//regulation of blood vessel size;GO:0002237//response to molecule of bacterial origin;GO:0043009//chordate embryonic development;GO:0001932//regulation of protein phosphorylation;GO:00424…
4052	5770	1592	3192	1.0291	1.13771e-125	Up	9.54376e-127	LTBP1	GO:0031012//extracellular matrix	GO:0005515//protein binding;GO:0004675//transmembrane receptor protein serine/threonine kinase activity	GO:0030512//negative regulation of transforming growth factor beta receptor signaling pathway
10257	5705	1320	2643	1.02712	5.31919e-104	Up	5.86271e-105	ABCC4	GO:0031224//intrinsic component of membrane;GO:0016323//basolateral plasma membrane;GO:0030667//secretory granule membrane;GO:0016021//integral component of membrane;GO:0031088//platelet dense granule membrane	GO:0016616//oxidoreductase activity, acting on the CH-OH group of donors, NAD or NADP as acceptor;GO:0015405//P-P-bond-hydrolysis-driven transmembrane transporter activity;GO:0015662//ATPase activity, coupled to transmembrane movement of ions, phosphorylative mechanism;GO:0005524//ATP binding;GO:0042626//ATPase activity, coupled to transmembrane movement of substances;GO:0032550//purine ribonucle…	GO:0055085//transmembrane transport;GO:0032310//prostaglandin secretion;GO:0055114//oxidation-reduction process;GO:0002576//platelet degranulation;GO:0001775//cell activation;GO:0098656//anion transmembrane transport;GO:0007599//hemostasis;GO:0006887//exocytosis
25758	11640	449	899	1.02708	2.05448e-36	Up	6.80553e-37	KIAA1549L	GO:0031224//intrinsic component of membrane;GO:0016021//integral component of membrane	NA	GO:0098779//mitophagy in response to mitochondrial depolarization;GO:0098792//xenophagy;GO:0002230//positive regulation of defense response to virus by host
10529	7334	935	1872	1.02702	4.27591e-74	Up	6.93489e-75	NEBL	GO:0070062//extracellular exosome;GO:0001725//stress fiber;GO:0030018//Z disc;GO:0031674//I band;GO:0032432//actin filament bundle	GO:0003779//actin binding;GO:0051015//actin filament binding;GO:0005523//tropomyosin binding;GO:0005198//structural molecule activity;GO:0031005//filamin binding;GO:0008307//structural constituent of muscle	GO:0007015//actin filament organization;GO:0071691//cardiac muscle thin filament assembly
133584	4870	150	300	1.02548	3.72985e-13	Up	2.46807e-13	EGFLAM	GO:0005614//interstitial matrix;GO:0030054//cell junction;GO:0045202//synapse;GO:0005578//proteinaceous extracellular matrix;GO:0005604//basement membrane	GO:0097367//carbohydrate derivative binding;GO:0005509//calcium ion binding;GO:0005539//glycosaminoglycan binding	GO:0044763//single-organism cellular process;GO:0018149//peptide cross-linking;GO:0019800//peptide cross-linking via chondroitin 4-sulfate glycosaminoglycan;GO:0030198//extracellular matrix organization;GO:0010810//regulation of cell-substrate adhesion;GO:0043062//extracellular structure organization;GO:0010811//positive regulation of cell-substrate adhesion
5139	7165	33	66	1.02548	0.000531399	Up	0.000595451	PDE3A	GO:0031224//intrinsic component of membrane;GO:0044444//cytoplasmic part	GO:0043169//cation binding;GO:0030551//cyclic nucleotide binding;GO:0004114//3',5'-cyclic-nucleotide phosphodiesterase activity	GO:0019935//cyclic-nucleotide-mediated signaling;GO:0003006//developmental process involved in reproduction;GO:0070305//response to cGMP;GO:0046058//cAMP metabolic process;GO:0043114//regulation of vascular permeability;GO:0006915//apoptotic process;GO:0007126//meiotic nuclear division;GO:0006721//terpenoid metabolic process;GO:0071363//cellular response to growth factor stimulus;GO:0010720//posi…
85477	3006	31	62	1.02548	0.000769527	Up	0.000874715	SCIN	GO:0043232//intracellular non-membrane-bounded organelle;GO:0044444//cytoplasmic part	GO:0003779//actin binding;GO:0046872//metal ion binding;GO:0043168//anion binding;GO:0035091//phosphatidylinositol binding	GO:0008064//regulation of actin polymerization or depolymerization;GO:0002062//chondrocyte differentiation;GO:0008283//cell proliferation;GO:0030219//megakaryocyte differentiation;GO:0048523//negative regulation of cellular process;GO:0030835//negative regulation of actin filament depolymerization;GO:0006887//exocytosis;GO:0006915//apoptotic process
90634	3011	123	246	1.02548	4.67709e-11	Up	3.37711e-11	N4BP2L1	NA	NA	NA
285175	13490	37	74	1.02548	0.000254117	Up	0.000277088	UNC80	GO:0031224//intrinsic component of membrane	NA	NA
151449	9759	1398	2793	1.02393	2.93907e-109	Up	2.99899e-110	GDF7	NA	GO:0005515//protein binding	GO:0030182//neuron differentiation;GO:0002009//morphogenesis of an epithelium;GO:0048513//animal organ development;GO:0001934//positive regulation of protein phosphorylation;GO:0007178//transmembrane receptor protein serine/threonine kinase signaling pathway;GO:0006351//transcription, DNA-templated;GO:0007417//central nervous system development
162394	7117	804	1605	1.02278	2.49539e-63	Up	4.80381e-64	SLFN5	GO:0043231//intracellular membrane-bounded organelle	GO:0032550//purine ribonucleoside binding	GO:0048869//cellular developmental process
257144	14234	533.74	1062.53	1.01877	3.36637e-42	Up	9.74427e-43	GCSAM	GO:0016020//membrane;GO:0043231//intracellular membrane-bounded organelle;GO:0005886//plasma membrane;GO:0005737//cytoplasm	GO:0003779//actin binding;GO:0045159//myosin II binding;GO:0017022//myosin binding;GO:0019901//protein kinase binding	GO:0002686//negative regulation of leukocyte migration;GO:0050855//regulation of B cell receptor signaling pathway;GO:2000402//negative regulation of lymphocyte migration
79987	12356	199	396	1.01821	1.0721e-16	Up	6.18308e-17	SVEP1	GO:0044424//intracellular part	GO:0046872//metal ion binding	GO:0022610//biological adhesion
167127	2338	197	392	1.01814	1.53062e-16	Up	8.88243e-17	UGT3A2	GO:0031224//intrinsic component of membrane	GO:0008194//UDP-glycosyltransferase activity	NA
10846	8227	573	1139	1.01664	5.75227e-45	Up	1.55144e-45	PDE10A	GO:0044444//cytoplasmic part	GO:0043169//cation binding;GO:0004114//3',5'-cyclic-nucleotide phosphodiesterase activity;GO:0030551//cyclic nucleotide binding	GO:0009154//purine ribonucleotide catabolic process;GO:0046058//cAMP metabolic process;GO:0007599//hemostasis
5697	1069	75	149	1.01583	3.46172e-07	Up	3.06858e-07	PYY	GO:0044421//extracellular region part	GO:0005102//receptor binding	GO:0044707//single-multicellular organism process;GO:0007631//feeding behavior;GO:0007166//cell surface receptor signaling pathway;GO:0006996//organelle organization
81035	3134	1106	2196	1.015	5.04983e-85	Up	7.07187e-86	COLEC12	GO:0031224//intrinsic component of membrane;GO:0005578//proteinaceous extracellular matrix	GO:0038023//signaling receptor activity;GO:0038024//cargo receptor activity;GO:0043169//cation binding;GO:0071813//lipoprotein particle binding;GO:0048029//monosaccharide binding	GO:0002758//innate immune response-activating signal transduction;GO:0006909//phagocytosis;GO:0051259//protein oligomerization
131450	2203	69	137	1.01499	1.0229e-06	Up	9.32547e-07	CD200R1	GO:0031224//intrinsic component of membrane	GO:0005488//binding	GO:0002682//regulation of immune system process
1281	5490	135	268	1.01475	9.83699e-12	Up	6.90757e-12	COL3A1	GO:0005583//fibrillar collagen trimer;GO:0044432//endoplasmic reticulum part	GO:0005102//receptor binding;GO:0005198//structural molecule activity;GO:0019838//growth factor binding	GO:0009611//response to wounding;GO:0002683//negative regulation of immune system process;GO:0031589//cell-substrate adhesion;GO:0007178//transmembrane receptor protein serine/threonine kinase signaling pathway;GO:0044767//single-organism developmental process;GO:0009628//response to abiotic stimulus;GO:0001775//cell activation;GO:0009719//response to endogenous stimulus;GO:0008544//epidermis dev…
79888	3984	2306.95	4579.14	1.01457	1.59579e-175	Up	8.24512e-177	LPCAT1	GO:0012505//endomembrane system;GO:0031224//intrinsic component of membrane;GO:0043231//intracellular membrane-bounded organelle;GO:0031090//organelle membrane	GO:0046872//metal ion binding;GO:0016413//O-acetyltransferase activity	GO:0046470//phosphatidylcholine metabolic process;GO:0046471//phosphatidylglycerol metabolic process;GO:0043010//camera-type eye development;GO:0006641//triglyceride metabolic process;GO:0048875//chemical homeostasis within a tissue;GO:0033239//negative regulation of cellular amine metabolic process;GO:0009896//positive regulation of catabolic process;GO:0046473//phosphatidic acid metabolic proce…
8406	1914	228	452	1.01277	1.092e-18	Up	5.89481e-19	SRPX	GO:0043231//intracellular membrane-bounded organelle;GO:0044444//cytoplasmic part;GO:0005773//vacuole	NA	GO:0050794//regulation of cellular process;GO:0022610//biological adhesion;GO:0006950//response to stress;GO:0006915//apoptotic process;GO:0044763//single-organism cellular process;GO:0044248//cellular catabolic process;GO:0006909//phagocytosis;GO:0008285//negative regulation of cell proliferation
127703	2934	619.42	1227.83	1.0126	4.79522e-48	Up	1.21918e-48	C1orf216	NA	NA	NA
23551	3047	571	1131	1.01151	2.63857e-44	Up	7.22439e-45	RASD2	GO:0016020//membrane	GO:0044390//ubiquitin-like protein conjugating enzyme binding;GO:0017111//nucleoside-triphosphatase activity;GO:0032550//purine ribonucleoside binding	GO:0016925//protein sumoylation;GO:0009154//purine ribonucleotide catabolic process;GO:0016567//protein ubiquitination;GO:0044708//single-organism behavior;GO:0007270//neuron-neuron synaptic transmission
9185	7962	253.63	502.18	1.01096	1.55923e-20	Up	7.90688e-21	REPS2	GO:0044424//intracellular part	GO:0046872//metal ion binding	GO:0038127//ERBB signaling pathway;GO:0006897//endocytosis;GO:0065003//macromolecular complex assembly
55824	10759	1159.14	2294.8	1.01079	3.46911e-88	Up	4.69211e-89	PAG1	GO:0031224//intrinsic component of membrane	GO:0019904//protein domain specific binding;GO:0030674//protein binding, bridging	GO:0042110//T cell activation;GO:0038127//ERBB signaling pathway;GO:0050851//antigen receptor-mediated signaling pathway
653567	5454	130.91	259.12	1.01052	2.51136e-11	Up	1.7953e-11	TMEM236	GO:0031224//intrinsic component of membrane	NA	NA
11227	10461	46.31	91.65	1.01029	6.1985e-05	Up	6.41949e-05	GALNT5	GO:0031224//intrinsic component of membrane;GO:0043231//intracellular membrane-bounded organelle;GO:0012505//endomembrane system	GO:0008376//acetylgalactosaminyltransferase activity	GO:0006023//aminoglycan biosynthetic process;GO:0006493//protein O-linked glycosylation
10512	5189	372	736	1.00988	2.57693e-29	Up	1.01452e-29	SEMA3C	GO:0044421//extracellular region part	GO:0005102//receptor binding	GO:0014706//striated muscle tissue development;GO:0007399//nervous system development;GO:0048771//tissue remodeling;GO:0009952//anterior/posterior pattern specification;GO:0060445//branching involved in salivary gland morphogenesis;GO:0003208//cardiac ventricle morphogenesis;GO:0001667//ameboidal-type cell migration;GO:0048869//cellular developmental process;GO:0002376//immune system process;GO:0…
23072	6860	91	180	1.00954	2.60644e-08	Up	2.17057e-08	HECW1	GO:0031981//nuclear lumen	NA	NA
256158	15670	89	176	1.00918	3.72824e-08	Up	3.13637e-08	HMCN2	NA	NA	NA
1380	4071	117	231	1.00686	3.30665e-10	Up	2.49015e-10	CR2	GO:0031224//intrinsic component of membrane;GO:0009986//cell surface	GO:0042802//identical protein binding;GO:0004888//transmembrane signaling receptor activity	GO:0046649//lymphocyte activation;GO:0006952//defense response;GO:0002455//humoral immune response mediated by circulating immunoglobulin
54437	4693	77	152	1.00662	3.24307e-07	Up	2.87023e-07	SEMA5B	GO:0031224//intrinsic component of membrane;GO:0016021//integral component of membrane	GO:0030215//semaphorin receptor binding;GO:0045499//chemorepellent activity	GO:0030335//positive regulation of cell migration;GO:0001755//neural crest cell migration;GO:0050908//detection of light stimulus involved in visual perception;GO:0048843//negative regulation of axon extension involved in axon guidance;GO:0050919//negative chemotaxis;GO:0048731//system development;GO:0071526//semaphorin-plexin signaling pathway;GO:0048869//cellular developmental process
8671	7693	183	361	1.00563	4.47561e-15	Up	2.74012e-15	SLC4A4	GO:0044459//plasma membrane part;GO:0016021//integral component of membrane	GO:0015301//anion:anion antiporter activity;GO:0015081//sodium ion transmembrane transporter activity;GO:0005488//binding	GO:0044763//single-organism cellular process;GO:0055067//monovalent inorganic cation homeostasis;GO:0015711//organic anion transport;GO:0030001//metal ion transport
724102	1047	63.91	126.07	1.00559	3.20933e-06	Up	3.01708e-06	SNHG4	NA	NA	NA
26002	3063	2729	5383	1.00552	4.49656e-203	Up	1.803e-204	MOXD1	GO:0031224//intrinsic component of membrane;GO:0031090//organelle membrane	GO:0046914//transition metal ion binding;GO:0016715//oxidoreductase activity, acting on paired donors, with incorporation or reduction of molecular oxygen, reduced ascorbate as one donor, and incorporation of one atom of oxygen	GO:0009712//catechol-containing compound metabolic process
134829	11493	109	215	1.00549	1.38542e-09	Up	1.07649e-09	CLVS2	GO:0030135//coated vesicle;GO:0005769//early endosome	GO:0043168//anion binding	GO:0007033//vacuole organization;GO:0051234//establishment of localization
4703	23945	36	71	1.0053	0.00041411	Up	0.000459151	NEB	NA	NA	NA
57088	3279	108	213	1.0053	1.65944e-09	Up	1.29288e-09	PLSCR4	GO:0031224//intrinsic component of membrane;GO:0070062//extracellular exosome;GO:0016021//integral component of membrane;GO:0005886//plasma membrane	GO:0005102//receptor binding;GO:0042609//CD4 receptor binding;GO:0046872//metal ion binding;GO:0019904//protein domain specific binding;GO:0017128//phospholipid scramblase activity;GO:0005509//calcium ion binding;GO:0017124//SH3 domain binding;GO:0019899//enzyme binding;GO:0005548//phospholipid transporter activity	GO:0017121//phospholipid scrambling;GO:0007009//plasma membrane organization;GO:0071222//cellular response to lipopolysaccharide;GO:0032496//response to lipopolysaccharide;GO:0007599//hemostasis
170261	2295	2826	5565	1.0031	4.63784e-209	Up	1.75325e-210	ZCCHC12	NA	GO:0097159//organic cyclic compound binding;GO:0046914//transition metal ion binding	GO:0006351//transcription, DNA-templated
2719	2329	2476	4875	1.00287	2.93187e-183	Up	1.42125e-184	GPC3	GO:0031012//extracellular matrix;GO:0070062//extracellular exosome;GO:0044421//extracellular region part;GO:0005615//extracellular space;GO:0005764//lysosome;GO:0031225//anchored component of membrane;GO:0044431//Golgi apparatus part;GO:0005578//proteinaceous extracellular matrix;GO:0005796//Golgi lumen;GO:0005887//integral component of plasma membrane;GO:0016021//integral component of membrane;G…	GO:0043395//heparan sulfate proteoglycan binding;GO:0043168//anion binding;GO:0060422//peptidyl-dipeptidase inhibitor activity;GO:0005515//protein binding;GO:0030414//peptidase inhibitor activity	GO:0030316//osteoclast differentiation;GO:0001568//blood vessel development;GO:0030513//positive regulation of BMP signaling pathway;GO:0030323//respiratory tube development;GO:0006024//glycosaminoglycan biosynthetic process;GO:0045807//positive regulation of endocytosis;GO:0006026//aminoglycan catabolic process;GO:0090090//negative regulation of canonical Wnt signaling pathway;GO:0001658//branch…
63910	2612	32	63	1.00276	0.000866936	Up	0.000990022	SLC17A9	NA	NA	GO:0044763//single-organism cellular process;GO:0016192//vesicle-mediated transport
1288	6676	952	1873	1.00179	3.20386e-71	Up	5.44864e-72	COL4A6	GO:0005788//endoplasmic reticulum lumen;GO:0005587//collagen type IV trimer	GO:0005201//extracellular matrix structural constituent	GO:0007155//cell adhesion;GO:0030198//extracellular matrix organization;GO:0030574//collagen catabolic process;GO:0071230//cellular response to amino acid stimulus
2321	5885	481	945.46	1.00046	1.16169e-36	Up	3.8261e-37	FLT1	GO:0031981//nuclear lumen;GO:0044421//extracellular region part;GO:0016021//integral component of membrane	GO:0005515//protein binding;GO:0005021//vascular endothelial growth factor-activated receptor activity;GO:0032550//purine ribonucleoside binding	GO:0001525//angiogenesis;GO:0030595//leukocyte chemotaxis;GO:0043551//regulation of phosphatidylinositol 3-kinase activity;GO:0043405//regulation of MAP kinase activity;GO:0048869//cellular developmental process;GO:0010518//positive regulation of phospholipase activity;GO:0008283//cell proliferation;GO:0071363//cellular response to growth factor stimulus;GO:0009967//positive regulation of signal …
342850	4748	72.14	35.41	-1.00117	0.000436799	Down	0.00048557	ANKRD62	NA	NA	NA
3620	1944	414.85	203.33	-1.00329	9.15597e-17	Down	5.27134e-17	IDO1	GO:0043292//contractile fiber	GO:0016702//oxidoreductase activity, acting on single donors with incorporation of molecular oxygen, incorporation of two atoms of oxygen;GO:0043169//cation binding;GO:0046906//tetrapyrrole binding	GO:0018130//heterocycle biosynthetic process;GO:0006569//tryptophan catabolic process;GO:0002237//response to molecule of bacterial origin;GO:0001819//positive regulation of cytokine production;GO:0044703//multi-organism reproductive process;GO:0070229//negative regulation of lymphocyte apoptotic process;GO:0002828//regulation of type 2 immune response;GO:0042130//negative regulation of T cell pr…
22798	2863	112.95	55.24	-1.00642	1.18945e-05	Down	1.16447e-05	LAMB4	GO:0005578//proteinaceous extracellular matrix	NA	GO:0022610//biological adhesion
728658	590	5040.75	2463.56	-1.00742	1.56194e-187	Down	7.24447e-189	RPL13AP5	GO:0015934//large ribosomal subunit	GO:0005198//structural molecule activity;GO:0003735//structural constituent of ribosome	GO:0019080//viral gene expression;GO:0006613//cotranslational protein targeting to membrane;GO:0034341//response to interferon-gamma;GO:0006412//translation;GO:0051129//negative regulation of cellular component organization;GO:0000956//nuclear-transcribed mRNA catabolic process
23205	3010	334	163	-1.0095	6.38544e-14	Down	4.09218e-14	ACSBG1	GO:0043231//intracellular membrane-bounded organelle	GO:0015645//fatty acid ligase activity;GO:0032550//purine ribonucleoside binding	GO:0031960//response to corticosteroid;GO:0008585//female gonad development;GO:0006631//fatty acid metabolic process;GO:0008366//axon ensheathment
1543	2686	1570	765	-1.01176	7.07911e-60	Down	1.45175e-60	CYP1A1	GO:0043231//intracellular membrane-bounded organelle;GO:0031090//organelle membrane;GO:0005789//endoplasmic reticulum membrane	GO:0016709//oxidoreductase activity, acting on paired donors, with incorporation or reduction of molecular oxygen, NAD(P)H as one donor, and incorporation of one atom of oxygen;GO:0020037//heme binding;GO:0005506//iron ion binding;GO:0046914//transition metal ion binding;GO:0070576//vitamin D 24-hydroxylase activity;GO:0005515//protein binding;GO:0070330//aromatase activity;GO:0046906//tetrapyrro…	GO:0018894//dibenzo-p-dioxin metabolic process;GO:0009404//toxin metabolic process;GO:0006950//response to stress;GO:0002237//response to molecule of bacterial origin;GO:0006066//alcohol metabolic process;GO:0055114//oxidation-reduction process;GO:0017144//drug metabolic process;GO:0009636//response to toxic substance;GO:0071407//cellular response to organic cyclic compound;GO:0009698//phenylprop…
57709	10133	99.51	48.45	-1.01287	3.46778e-05	Down	3.52223e-05	SLC7A14	GO:0031224//intrinsic component of membrane	GO:0046943//carboxylic acid transmembrane transporter activity	GO:0010921//regulation of phosphatase activity
390660	4983	75.86	36.89	-1.01463	0.000272693	Down	0.000297946	ADAMTS7P1	NA	GO:0070011//peptidase activity, acting on L-amino acid peptides	NA
100128361	2497	1529	742	-1.01762	6.73979e-59	Down	1.40704e-59	LOC100128361	NA	NA	NA
84671	4565	428.05	207.56	-1.01877	1.18612e-17	Down	6.63835e-18	ZNF347	GO:0043231//intracellular membrane-bounded organelle	GO:0046914//transition metal ion binding;GO:0003676//nucleic acid binding	GO:0006351//transcription, DNA-templated
728485	1885	783	379	-1.02134	4.06708e-31	Down	1.53993e-31	LOC728485	NA	NA	NA
285359	983	417.9	201.85	-1.0244	2.05894e-17	Down	1.16013e-17	PDCL3P4	GO:0044424//intracellular part	GO:0005488//binding	GO:0012501//programmed cell death
3434	4396	528.28	255	-1.02533	1.23995e-21	Down	6.09366e-22	IFIT1	GO:0044444//cytoplasmic part	GO:0003676//nucleic acid binding	GO:0051095//regulation of helicase activity;GO:0034340//response to type I interferon;GO:0043393//regulation of protein binding;GO:0019079//viral genome replication;GO:0043330//response to exogenous dsRNA;GO:0019221//cytokine-mediated signaling pathway;GO:0050687//negative regulation of defense response to virus
55286	3643	96.76	46.68	-1.02613	3.67071e-05	Down	3.7375e-05	C4orf19	NA	NA	NA
101928336	2909	599.09	288.99	-1.02628	2.33497e-24	Down	1.05923e-24	LOC101928336	NA	NA	NA
2827	2149	1311	632	-1.02719	1.7317e-51	Down	4.12992e-52	GPR3	GO:0016021//integral component of membrane	GO:0004871//signal transducer activity	GO:0007188//adenylate cyclase-modulating G-protein coupled receptor signaling pathway
399923	2162	417.68	201.15	-1.02865	1.63337e-17	Down	9.18217e-18	FLJ42102	NA	NA	NA
375791	1314	554	265	-1.03842	4.72522e-23	Down	2.21801e-23	CYSRT1	NA	NA	NA
100147773	2148	111	53.01	-1.04075	8.16602e-06	Down	7.90653e-06	LOC100147773	NA	NA	NA
124857	3484	88	42	-1.04164	6.61716e-05	Down	6.86891e-05	WFIKKN2	NA	GO:0004866//endopeptidase inhibitor activity	GO:0007178//transmembrane receptor protein serine/threonine kinase signaling pathway
26291	1333	317	151	-1.04446	5.73699e-14	Down	3.67113e-14	FGF21	NA	GO:0070851//growth factor receptor binding	GO:0010984//regulation of lipoprotein particle clearance;GO:0043410//positive regulation of MAPK cascade;GO:0010870//positive regulation of receptor biosynthetic process;GO:0010828//positive regulation of glucose transport
26212	757	624	297	-1.04561	4.85285e-26	Down	2.08334e-26	OR2B6	GO:0031224//intrinsic component of membrane	GO:0004888//transmembrane signaling receptor activity	NA
100533970	7053	1385.94	656.57	-1.05237	1.78204e-56	Down	3.85894e-57	P2RX5-TAX1BP3	GO:0005887//integral component of plasma membrane;GO:0005639//integral component of nuclear inner membrane;GO:0005737//cytoplasm	GO:0004931//extracellular ATP-gated cation channel activity;GO:0005524//ATP binding;GO:0001614//purinergic nucleotide receptor activity	GO:0098779//mitophagy in response to mitochondrial depolarization;GO:0007399//nervous system development;GO:0050850//positive regulation of calcium-mediated signaling;GO:0033198//response to ATP;GO:0007596//blood coagulation;GO:0098655//cation transmembrane transport;GO:0010524//positive regulation of calcium ion transport into cytosol;GO:0035590//purinergic nucleotide receptor signaling pathway
1607	6686	76.22	36.01	-1.05629	0.000166591	Down	0.000178695	DGKB	GO:0016020//membrane;GO:0044424//intracellular part	GO:0046872//metal ion binding;GO:0016301//kinase activity;GO:0032550//purine ribonucleoside binding	GO:0007186//G-protein coupled receptor signaling pathway;GO:0001775//cell activation;GO:0007599//hemostasis
1830	5561	108.32	51.14	-1.0573	8.05318e-06	Down	7.79326e-06	DSG3	GO:0031224//intrinsic component of membrane;GO:0005911//cell-cell junction;GO:0044444//cytoplasmic part	GO:0046872//metal ion binding	GO:0022411//cellular component disassembly;GO:0016337//single organismal cell-cell adhesion;GO:0012501//programmed cell death
400710	1542	189.02	89.04	-1.06054	4.02774e-09	Down	3.20714e-09	LOC400710	NA	NA	NA
101559451	472	85	40	-1.06199	6.77864e-05	Down	7.046e-05	LOC101559451	NA	NA	NA
349152	3721	1590.33	747.72	-1.06328	1.21474e-65	Down	2.24397e-66	DPY19L2P2	GO:0031224//intrinsic component of membrane	NA	GO:0007281//germ cell development
3594	1887	314.6	147.36	-1.0687	2.40516e-14	Down	1.51642e-14	IL12RB1	GO:0005887//integral component of plasma membrane;GO:0009897//external side of plasma membrane;GO:0042022//interleukin-12 receptor complex;GO:0072536//interleukin-23 receptor complex	GO:0019955//cytokine binding;GO:0042020//interleukin-23 receptor activity;GO:0004896//cytokine receptor activity;GO:0016517//interleukin-12 receptor activity;GO:0042019//interleukin-23 binding;GO:0005126//cytokine receptor binding;GO:0005143//interleukin-12 receptor binding	GO:0042102//positive regulation of T cell proliferation;GO:0001819//positive regulation of cytokine production;GO:0002824//positive regulation of adaptive immune response based on somatic recombination of immune receptors built from immunoglobulin superfamily domains;GO:2000330//positive regulation of T-helper 17 cell lineage commitment;GO:0071346//cellular response to interferon-gamma;GO:0043382…
103352670	1521	198.02	92.62	-1.07077	1.30356e-09	Down	1.01145e-09	LINC01419	NA	NA	NA
91948	1345	794.83	371.67	-1.07115	5.38902e-34	Down	1.90338e-34	LINC00923	NA	NA	NA
3008	785	169	79	-1.07162	1.98515e-08	Down	1.64248e-08	HIST1H1E	GO:0043231//intracellular membrane-bounded organelle	GO:0005488//binding	NA
100506551	4198	163.25	76.25	-1.0728	3.32828e-08	Down	2.79128e-08	LOC100506551	GO:0031461//cullin-RING ubiquitin ligase complex	GO:0005488//binding	GO:0001892//embryonic placenta development
83259	4992	306.38	142.99	-1.07393	4.12954e-14	Down	2.63081e-14	PCDH11Y	GO:0031224//intrinsic component of membrane;GO:0016021//integral component of membrane;GO:0005886//plasma membrane	GO:0046872//metal ion binding;GO:0005509//calcium ion binding	GO:0016337//single organismal cell-cell adhesion;GO:0007156//homophilic cell adhesion via plasma membrane adhesion molecules;GO:0010921//regulation of phosphatase activity
100128006	3744	57.62	26.89	-1.07402	0.000839691	Down	0.000957477	LOC100128006	GO:0043231//intracellular membrane-bounded organelle	GO:0003712//transcription cofactor activity;GO:0046332//SMAD binding;GO:0000976//transcription regulatory region sequence-specific DNA binding;GO:0019899//enzyme binding	GO:0030324//lung development;GO:0010659//cardiac muscle cell apoptotic process;GO:0051155//positive regulation of striated muscle cell differentiation;GO:0007179//transforming growth factor beta receptor signaling pathway;GO:0051241//negative regulation of multicellular organismal process;GO:0045445//myoblast differentiation;GO:0008283//cell proliferation;GO:0003205//cardiac chamber development;G…
403150	2850	250.08	116.59	-1.07547	8.07864e-12	Down	5.65271e-12	FLJ31356	NA	NA	NA
6991	2058	263.13	122.64	-1.07587	2.30654e-12	Down	1.57503e-12	TCTE3	GO:0005875//microtubule associated complex	GO:0017111//nucleoside-triphosphatase activity	GO:0051234//establishment of localization
440021	1149	80.54	37.53	-1.07618	8.76036e-05	Down	9.18627e-05	KRTAP5-2	NA	NA	NA
145438	2246	214.6	99.92	-1.07733	2.2239e-10	Down	1.66101e-10	FRMD6-AS1	NA	NA	NA
100874195	4158	224.34	104.21	-1.08072	7.88346e-11	Down	5.75754e-11	DIAPH3-AS1	NA	NA	NA
101929165	2306	386.99	179.62	-1.08187	1.30191e-17	Down	7.29938e-18	LOC101929165	NA	NA	NA
57010	4036	206.55	95.67	-1.08488	3.82865e-10	Down	2.89165e-10	CABP4	GO:0033267//axon part;GO:0044444//cytoplasmic part	GO:0046872//metal ion binding	GO:0003407//neural retina development;GO:0007165//signal transduction;GO:0050953//sensory perception of light stimulus;GO:0042462//eye photoreceptor cell development
101926928	2159	59.7	27.61	-1.08706	0.000610017	Down	0.000686404	CRAT37	NA	NA	NA
283460	2455	214.6	98.86	-1.09271	1.38273e-10	Down	1.02103e-10	HNF1A-AS1	GO:0005856//cytoskeleton;GO:0034399//nuclear periphery;GO:0031674//I band;GO:0097060//synaptic membrane;GO:0044327//dendritic spine head	GO:0008092//cytoskeletal protein binding;GO:0019901//protein kinase binding	GO:0030098//lymphocyte differentiation;GO:0031062//positive regulation of histone methylation;GO:0006366//transcription from RNA polymerase II promoter;GO:0002699//positive regulation of immune effector process;GO:0007416//synapse assembly;GO:0009790//embryo development;GO:0048814//regulation of dendrite morphogenesis;GO:0007599//hemostasis
731223	1152	180.82	83.19	-1.09459	3.55675e-09	Down	2.82288e-09	LINC01220	NA	NA	NA
101927774	1436	137.5	63.17	-1.09664	2.40674e-07	Down	2.11372e-07	LINC00824	NA	NA	NA
4988	14441	98.21	45.03	-1.09951	1.13458e-05	Down	1.10916e-05	OPRM1	GO:0043231//intracellular membrane-bounded organelle;GO:0016021//integral component of membrane	GO:0004985//opioid receptor activity;GO:0005515//protein binding;GO:0005262//calcium channel activity;GO:0004977//melanocortin receptor activity	GO:0050709//negative regulation of protein secretion;GO:0007600//sensory perception;GO:0043278//response to morphine;GO:0006950//response to stress;GO:0009968//negative regulation of signal transduction;GO:0051480//regulation of cytosolic calcium ion concentration;GO:0008283//cell proliferation;GO:0007189//adenylate cyclase-activating G-protein coupled receptor signaling pathway;GO:0010720//posit…
1088	2333	75.57	34.39	-1.11035	9.69587e-05	Down	0.000102021	CEACAM8	GO:0044421//extracellular region part;GO:0016021//integral component of membrane	NA	GO:0002376//immune system process
116349	1337	1903	862	-1.11704	1.23399e-84	Down	1.73549e-85	EXOC3-AS1	NA	NA	NA
57615	4245	680.13	307.71	-1.11876	2.42219e-31	Down	9.11077e-32	ZNF492	GO:0043231//intracellular membrane-bounded organelle	GO:0046914//transition metal ion binding;GO:0003676//nucleic acid binding	GO:0006351//transcription, DNA-templated
89857	6320	62.8	28.39	-1.1199	0.000328793	Down	0.00036134	KLHL6	NA	NA	GO:0002460//adaptive immune response based on somatic recombination of immune receptors built from immunoglobulin superfamily domains;GO:0050851//antigen receptor-mediated signaling pathway
730202	692	389	175	-1.12694	8.5036e-19	Down	4.57599e-19	LOC730202	NA	NA	NA
284904	2320	74.25	33.36	-1.12879	9.04375e-05	Down	9.49516e-05	SEC14L4	GO:0031224//intrinsic component of membrane;GO:0044464//cell part	GO:0005488//binding	NA
101929698	1771	146.12	65.47	-1.13277	4.73317e-08	Down	3.99735e-08	LOC101929698	NA	NA	NA
3903	2751	749.41	335.35	-1.13461	3.99267e-35	Down	1.37276e-35	LAIR1	GO:0031224//intrinsic component of membrane	GO:0005488//binding	NA
102724594	1006	7655.54	3424.3	-1.13522	0	Down	0	U2AF1L5	GO:0043231//intracellular membrane-bounded organelle;GO:0005681//spliceosomal complex;GO:0016604//nuclear body	GO:0019904//protein domain specific binding;GO:0046914//transition metal ion binding;GO:0036094//small molecule binding;GO:0003676//nucleic acid binding	GO:0006397//mRNA processing;GO:0006396//RNA processing;GO:0000377//RNA splicing, via transesterification reactions with bulged adenosine as nucleophile;GO:0006366//transcription from RNA polymerase II promoter;GO:0006405//RNA export from nucleus
4051	2972	103.35	46.1	-1.13922	3.70406e-06	Down	3.4999e-06	CYP4F3	GO:0031224//intrinsic component of membrane;GO:0031090//organelle membrane	GO:0046914//transition metal ion binding;GO:0046906//tetrapyrrole binding;GO:0052870//tocopherol omega-hydroxylase activity	GO:0006690//icosanoid metabolic process
100996291	2934	173.36	77.31	-1.13957	2.3646e-09	Down	1.85831e-09	LOC100996291	NA	NA	NA
100130519	2759	899.64	400	-1.14387	2.27022e-42	Down	6.5442e-43	TMEM221	NA	NA	NA
3433	3505	95	42	-1.15206	7.45396e-06	Down	7.19479e-06	IFIT2	GO:0043231//intracellular membrane-bounded organelle;GO:0044444//cytoplasmic part	GO:0003676//nucleic acid binding	GO:0035455//response to interferon-alpha;GO:0043393//regulation of protein binding;GO:0002252//immune effector process;GO:0019221//cytokine-mediated signaling pathway;GO:0051707//response to other organism;GO:0006915//apoptotic process
101929259	1762	173.9	76.63	-1.1568	1.43501e-09	Down	1.11588e-09	LOC101929259	NA	NA	NA
3375	1909	190.85	83.93	-1.1597	2.15596e-10	Down	1.60891e-10	IAPP	GO:0044421//extracellular region part;GO:0044297//cell body	GO:0005102//receptor binding	GO:0031016//pancreas development;GO:0030154//cell differentiation;GO:0007600//sensory perception;GO:0032845//negative regulation of homeostatic process;GO:0012501//programmed cell death;GO:0007154//cell communication
114960	2058	285.88	125.71	-1.15983	8.06389e-15	Down	4.99095e-15	TSGA13	NA	NA	NA
11025	2701	116.74	51.26	-1.16192	6.08544e-07	Down	5.47385e-07	LILRB3	GO:0016021//integral component of membrane	GO:0038023//signaling receptor activity	GO:0007165//signal transduction;GO:0006950//response to stress;GO:0002762//negative regulation of myeloid leukocyte differentiation
80094	1839	57	25	-1.16356	0.00041349	Down	0.00045838	BIN3-IT1	NA	NA	NA
55888	1860	73.56	32.18	-1.16728	6.3539e-05	Down	6.58739e-05	ZKSCAN7	GO:0043231//intracellular membrane-bounded organelle	GO:0046914//transition metal ion binding;GO:0001071//nucleic acid binding transcription factor activity;GO:0003676//nucleic acid binding	GO:0044764//multi-organism cellular process;GO:0006351//transcription, DNA-templated
101929231	873	87.02	38.01	-1.16949	1.40353e-05	Down	1.37978e-05	LOC101929231	NA	NA	NA
85495	341	62	27	-1.17383	0.000214963	Down	0.000233112	RPPH1	NA	NA	NA
401335	2911	504.55	219.35	-1.17629	1.67482e-25	Down	7.30529e-26	C7orf65	NA	NA	NA
90011	3175	107.96	46.92	-1.17674	1.24222e-06	Down	1.1398e-06	KIR3DX1	NA	NA	NA
648987	2450	1906.39	827.37	-1.17876	2.81931e-92	Down	3.59388e-93	LOC648987	NA	NA	NA
4340	1822	62.2	26.98	-1.17955	0.00019924	Down	0.000215306	MOG	GO:0031224//intrinsic component of membrane;GO:0016020//membrane	NA	GO:0007399//nervous system development;GO:0022610//biological adhesion;GO:0002755//MyD88-dependent toll-like receptor signaling pathway
145820	2597	195.55	84.71	-1.18146	6.93257e-11	Down	5.04717e-11	LINC00924	NA	NA	NA
27099	2569	81	35	-1.18509	2.25337e-05	Down	2.25055e-05	SND1-IT1	NA	NA	NA
54933	4264	527.2	227.68	-1.18587	6.69537e-27	Down	2.80354e-27	RHBDL2	GO:0031224//intrinsic component of membrane	GO:0004175//endopeptidase activity	GO:0019538//protein metabolic process
91662	3748	440.5	190.01	-1.18759	8.70957e-23	Down	4.13334e-23	NLRP12	GO:0044424//intracellular part;GO:0005634//nucleus;GO:0005737//cytoplasm	GO:0005524//ATP binding;GO:0005515//protein binding;GO:0008656//cysteine-type endopeptidase activator activity involved in apoptotic process;GO:0016505//peptidase activator activity involved in apoptotic process;GO:0032550//purine ribonucleoside binding	GO:0050663//cytokine secretion;GO:0036336//dendritic cell migration;GO:0042036//negative regulation of cytokine biosynthetic process;GO:0043433//negative regulation of sequence-specific DNA binding transcription factor activity;GO:0050729//positive regulation of inflammatory response;GO:0008588//release of cytoplasmic sequestered NF-kappaB;GO:0050728//negative regulation of inflammatory response;…
51284	4992	160.4	69.12	-1.18902	2.82442e-09	Down	2.22955e-09	TLR7	GO:0005765//lysosomal membrane;GO:0045335//phagocytic vesicle;GO:0012505//endomembrane system;GO:0031224//intrinsic component of membrane	GO:0038023//signaling receptor activity;GO:0003723//RNA binding	GO:0009612//response to mechanical stimulus;GO:0006468//protein phosphorylation;GO:0042345//regulation of NF-kappaB import into nucleus;GO:0002252//immune effector process;GO:0052166//positive regulation by symbiont of host innate immune response;GO:0042108//positive regulation of cytokine biosynthetic process;GO:0002224//toll-like receptor signaling pathway;GO:0001819//positive regulation of cyt…
94137	7978	441	190	-1.1893	7.37922e-23	Down	3.48809e-23	RP1L1	NA	NA	NA
1018	1584	309.77	132.92	-1.19516	1.23705e-16	Down	7.14797e-17	CDK3	NA	GO:0004674//protein serine/threonine kinase activity;GO:0032550//purine ribonucleoside binding	GO:0000087//mitotic M phase;GO:0006464//cellular protein modification process;GO:0044772//mitotic cell cycle phase transition
101927796	2290	403.4	172.87	-1.19705	3.03931e-21	Down	1.50729e-21	LINC01441	NA	NA	NA
79727	4024	70.15	30.04	-1.19808	6.67439e-05	Down	6.93042e-05	LIN28A	GO:0031981//nuclear lumen;GO:0035770//ribonucleoprotein granule	GO:0003723//RNA binding;GO:0005515//protein binding;GO:0046914//transition metal ion binding	GO:0010001//glial cell differentiation;GO:0030182//neuron differentiation;GO:0035196//production of miRNAs involved in gene silencing by miRNA;GO:0003006//developmental process involved in reproduction;GO:0006412//translation;GO:0010586//miRNA metabolic process;GO:0006351//transcription, DNA-templated
101929130	1973	140.69	60.22	-1.19873	2.09028e-08	Down	1.73134e-08	LOC101929130	NA	NA	NA
1406	4484	2136.69	910.65	-1.20493	7.60488e-107	Down	8.08612e-108	CRX	GO:0043231//intracellular membrane-bounded organelle	GO:0003677//DNA binding;GO:0030275//LRR domain binding	GO:0009653//anatomical structure morphogenesis;GO:0048513//animal organ development;GO:0006351//transcription, DNA-templated;GO:0044767//single-organism developmental process
56245	4005	693.46	295.53	-1.20503	9.53929e-36	Down	3.21605e-36	C21orf62	NA	NA	NA
152330	5223	109.06	46.3	-1.21056	6.31149e-07	Down	5.68285e-07	CNTN4	GO:0031224//intrinsic component of membrane;GO:0043005//neuron projection	NA	GO:0050794//regulation of cellular process;GO:0016337//single organismal cell-cell adhesion;GO:0006935//chemotaxis;GO:0051239//regulation of multicellular organismal process;GO:0007417//central nervous system development;GO:0007409//axonogenesis;GO:0050804//modulation of synaptic transmission
64146	1180	1049.85	445.58	-1.21095	1.07062e-53	Down	2.44652e-54	PDF	GO:0043231//intracellular membrane-bounded organelle	GO:0046914//transition metal ion binding;GO:0016811//hydrolase activity, acting on carbon-nitrogen (but not peptide) bonds, in linear amides	GO:0018193//peptidyl-amino acid modification;GO:0010467//gene expression;GO:0008283//cell proliferation
100499483	5635	354.07	150.27	-1.211	3.71556e-19	Down	1.97312e-19	CCDC180	NA	NA	NA
9985	4998	1028.79	436.47	-1.21152	1.0889e-52	Down	2.53719e-53	REC8	GO:0000794//condensed nuclear chromosome;GO:0044454//nuclear chromosome part	NA	GO:0007127//meiosis I;GO:0007059//chromosome segregation;GO:0048232//male gamete generation
124925	1244	625.08	264.91	-1.21306	1.04694e-32	Down	3.82412e-33	SEZ6	GO:0030425//dendrite;GO:0044421//extracellular region part;GO:0005783//endoplasmic reticulum;GO:0005615//extracellular space;GO:0097440//apical dendrite;GO:0048471//perinuclear region of cytoplasm;GO:0043025//neuronal cell body;GO:0031224//intrinsic component of membrane;GO:0043198//dendritic shaft;GO:0016021//integral component of membrane;GO:0043197//dendritic spine;GO:0005886//plasma membrane	NA	GO:1900006//positive regulation of dendrite development;GO:0021680//cerebellar Purkinje cell layer development;GO:0090036//regulation of protein kinase C signaling;GO:0008344//adult locomotory behavior;GO:2000171//negative regulation of dendrite development;GO:0010976//positive regulation of neuron projection development;GO:0060074//synapse maturation;GO:0010977//negative regulation of neuron pro…
100129940	2085	51.66	21.88	-1.21396	0.000501658	Down	0.000560524	LOC100129940	NA	NA	NA
105371743	837	4378.32	1853.42	-1.21471	3.91843e-220	Down	1.33278e-221	LOC105371743	NA	NA	NA
100885795	1854	87.29	36.84	-1.21907	7.07102e-06	Down	6.81036e-06	LARS2-AS1	NA	NA	NA
3437	2511	149.45	63.03	-1.22007	4.78842e-09	Down	3.83003e-09	IFIT3	GO:0043231//intracellular membrane-bounded organelle;GO:0044444//cytoplasmic part	GO:0005515//protein binding	GO:0035455//response to interferon-alpha;GO:0008283//cell proliferation;GO:0006952//defense response;GO:0051707//response to other organism;GO:0002252//immune effector process;GO:0019221//cytokine-mediated signaling pathway;GO:0006915//apoptotic process
388550	3016	172.91	72.64	-1.22571	2.69029e-10	Down	2.01793e-10	CEACAM22P	NA	NA	NA
100996582	1893	125.87	52.87	-1.22594	6.72319e-08	Down	5.72695e-08	FAM74A7	NA	NA	NA
8811	1398	150	63	-1.22606	3.92496e-09	Down	3.12274e-09	GALR2	GO:0031224//intrinsic component of membrane;GO:0005887//integral component of plasma membrane;GO:0005829//cytosol	GO:0008188//neuropeptide receptor activity;GO:0005515//protein binding;GO:0017046//peptide hormone binding;GO:0042923//neuropeptide binding;GO:0004966//galanin receptor activity	GO:0032502//developmental process;GO:0007200//phospholipase C-activating G-protein coupled receptor signaling pathway;GO:0003012//muscle system process;GO:0007586//digestion;GO:0007166//cell surface receptor signaling pathway;GO:0051480//regulation of cytosolic calcium ion concentration;GO:0007194//negative regulation of adenylate cyclase activity;GO:0007189//adenylate cyclase-activating G-protei…
101669767	1100	137.62	57.17	-1.24188	1.21001e-08	Down	9.88226e-09	SCHLAP1	NA	NA	NA
90506	1903	1596	663	-1.2419	4.92212e-84	Down	7.01085e-85	LRRC46	NA	NA	GO:0031647//regulation of protein stability;GO:1903955//positive regulation of protein targeting to mitochondrion
4224	2947	53	22	-1.24301	0.000336948	Down	0.000370638	MEP1A	GO:0044421//extracellular region part;GO:0016021//integral component of membrane	GO:0004175//endopeptidase activity;GO:0046914//transition metal ion binding	GO:0044707//single-multicellular organism process;GO:0019538//protein metabolic process
100130894	2228	94	39	-1.24371	2.25947e-06	Down	2.10203e-06	VAC14-AS1	GO:0044421//extracellular region part;GO:0043005//neuron projection	GO:0042802//identical protein binding;GO:0032934//sterol binding	GO:0009611//response to wounding;GO:0051592//response to calcium ion;GO:0097305//response to alcohol;GO:0010976//positive regulation of neuron projection development;GO:0002455//humoral immune response mediated by circulating immunoglobulin;GO:0043623//cellular protein complex assembly
8337	534	1718.03	711.7	-1.24594	8.48346e-91	Down	1.11188e-91	HIST2H2AA3	GO:0043231//intracellular membrane-bounded organelle;GO:0000785//chromatin	GO:0046983//protein dimerization activity;GO:0003676//nucleic acid binding	GO:0034728//nucleosome organization
723790	534	1718.03	711.7	-1.24594	8.48346e-91	Down	1.11188e-91	HIST2H2AA4	GO:0043231//intracellular membrane-bounded organelle;GO:0000785//chromatin	GO:0046983//protein dimerization activity;GO:0003676//nucleic acid binding	GO:0034728//nucleosome organization
401492	2330	121.12	50.15	-1.24664	8.04782e-08	Down	6.88099e-08	LINC01235	NA	NA	NA
101927765	611	916.05	379.08	-1.24745	3.12666e-49	Down	7.79046e-50	LOC101927765	GO:0043231//intracellular membrane-bounded organelle	GO:0015002//heme-copper terminal oxidase activity	NA
100526740	5538	127.57	52.76	-1.2483	3.56326e-08	Down	2.99403e-08	ATP5J2-PTCD1	GO:0044429//mitochondrial part	GO:0003723//RNA binding	GO:0008033//tRNA processing
7634	2957	148.79	61.36	-1.25243	2.50022e-09	Down	1.96714e-09	ZNF80	GO:0043231//intracellular membrane-bounded organelle	GO:0046914//transition metal ion binding;GO:0001071//nucleic acid binding transcription factor activity;GO:0003676//nucleic acid binding	GO:0006351//transcription, DNA-templated
101928684	2413	211.34	87.13	-1.25285	1.2552e-12	Down	8.47353e-13	LINC01209	NA	NA	NA
3769	3609	51	21	-1.25463	0.000393172	Down	0.000434993	KCNJ13	GO:0005887//integral component of plasma membrane	GO:0005249//voltage-gated potassium channel activity	GO:0030001//metal ion transport
106182249	453	55.55	22.83	-1.25738	0.000216899	Down	0.000235298	LUADT1	NA	NA	NA
100874243	3101	234.1	96.03	-1.26009	6.16827e-14	Down	3.94992e-14	PRICKLE2-AS3	NA	NA	NA
100289361	640	410	168	-1.26169	2.70896e-23	Down	1.26672e-23	LOC100289361	NA	NA	NA
166348	5268	591.14	241.7	-1.2648	5.18443e-33	Down	1.87663e-33	KBTBD12	NA	NA	NA
8542	2885	165.55	67.41	-1.27076	2.06326e-10	Down	1.53671e-10	APOL1	GO:0044425//membrane part;GO:0034385//triglyceride-rich lipoprotein particle	GO:0005253//anion channel activity;GO:0005488//binding	GO:0010876//lipid localization;GO:0019538//protein metabolic process;GO:0006952//defense response;GO:0016125//sterol metabolic process;GO:0001906//cell killing;GO:0008219//cell death;GO:0015698//inorganic anion transport
345062	2461	167	68	-1.27076	1.72457e-10	Down	1.2786e-10	PRSS48	GO:0005576//extracellular region	GO:0004175//endopeptidase activity;GO:0004252//serine-type endopeptidase activity	GO:0006508//proteolysis;GO:0019538//protein metabolic process
100507099	2383	139.23	56.68	-1.27108	5.37171e-09	Down	4.30676e-09	FRY-AS1	NA	NA	NA
341116	2296	84.44	34.34	-1.27256	4.95153e-06	Down	4.71615e-06	MS4A10	GO:0031224//intrinsic component of membrane	NA	NA
4069	1516	495.77	201.2	-1.27556	2.74847e-28	Down	1.11057e-28	LYZ	GO:0044421//extracellular region part	GO:0004553//hydrolase activity, hydrolyzing O-glycosyl compounds	GO:0044707//single-multicellular organism process;GO:0006952//defense response;GO:0008219//cell death;GO:0044036//cell wall macromolecule metabolic process
27287	2422	46.19	18.67	-1.28138	0.00059181	Down	0.000665386	VENTX	GO:0043231//intracellular membrane-bounded organelle	GO:0003677//DNA binding;GO:0001071//nucleic acid binding transcription factor activity	GO:0032502//developmental process
440446	2645	117.33	47.35	-1.28366	6.54996e-08	Down	5.57612e-08	LOC440446	NA	NA	NA
387254	2552	1938.64	780.04	-1.28795	1.32051e-107	Down	1.38564e-108	SLC7A5P2	GO:0031224//intrinsic component of membrane;GO:0044459//plasma membrane part;GO:0044444//cytoplasmic part	GO:0003823//antigen binding;GO:0015171//amino acid transmembrane transporter activity	GO:0019752//carboxylic acid metabolic process;GO:0006865//amino acid transport;GO:0002376//immune system process;GO:0007599//hemostasis;GO:0048731//system development;GO:0048869//cellular developmental process
148	2554	50.82	20.44	-1.28852	0.000306722	Down	0.000336533	ADRA1A	GO:0005635//nuclear envelope;GO:0042383//sarcolemma;GO:0031674//I band;GO:0016021//integral component of membrane	GO:0004936//alpha-adrenergic receptor activity;GO:0046983//protein dimerization activity	GO:0019229//regulation of vasoconstriction;GO:0003014//renal system process;GO:0001983//baroreceptor response to increased systemic arterial blood pressure;GO:0060004//reflex;GO:0008283//cell proliferation;GO:0045989//positive regulation of striated muscle contraction;GO:0032228//regulation of synaptic transmission, GABAergic;GO:0007186//G-protein coupled receptor signaling pathway;GO:0042221//re…
5159	5718	132	53	-1.291	8.83077e-09	Down	7.16374e-09	PDGFRB	GO:0044459//plasma membrane part;GO:0016021//integral component of membrane;GO:0005764//lysosome	GO:0070851//growth factor receptor binding;GO:0019838//growth factor binding;GO:0005017//platelet-derived growth factor-activated receptor activity;GO:0032550//purine ribonucleoside binding;GO:0004930//G-protein coupled receptor activity	GO:0072050//S-shaped body morphogenesis;GO:0043551//regulation of phosphatidylinositol 3-kinase activity;GO:0014909//smooth muscle cell migration;GO:0043627//response to estrogen;GO:0043009//chordate embryonic development;GO:0043405//regulation of MAP kinase activity;GO:0007067//mitotic nuclear division;GO:0036119//response to platelet-derived growth factor;GO:0072049//comma-shaped body morphogen…
81030	2102	54.98	22.06	-1.292	0.000173218	Down	0.000186166	ZBP1	GO:0043231//intracellular membrane-bounded organelle;GO:0044444//cytoplasmic part	GO:0043566//structure-specific DNA binding;GO:0004000//adenosine deaminase activity	GO:0001961//positive regulation of cytokine-mediated signaling pathway;GO:0006952//defense response;GO:0001819//positive regulation of cytokine production
102724927	1394	147.06	58.84	-1.29606	1.15854e-09	Down	8.96502e-10	LOC102724927	NA	NA	NA
51513	1485	395	158	-1.29645	2.10475e-23	Down	9.80409e-24	ETV7	GO:0031981//nuclear lumen	GO:0003677//DNA binding;GO:0001071//nucleic acid binding transcription factor activity	GO:0009653//anatomical structure morphogenesis;GO:0006351//transcription, DNA-templated
25786	2214	704.28	280.35	-1.30344	8.172e-41	Down	2.44371e-41	DGCR11	NA	NA	NA
127943	2393	608	242	-1.30359	1.84531e-35	Down	6.27463e-36	FCRLB	GO:0043231//intracellular membrane-bounded organelle;GO:0044424//intracellular part;GO:0005783//endoplasmic reticulum	NA	GO:0050777//negative regulation of immune response
3203	802	71.26	28.17	-1.31346	1.65687e-05	Down	1.63876e-05	HOXA6	GO:0043231//intracellular membrane-bounded organelle	GO:0003677//DNA binding;GO:0001071//nucleic acid binding transcription factor activity	GO:0048562//embryonic organ morphogenesis;GO:0003002//regionalization;GO:0006351//transcription, DNA-templated;GO:0001501//skeletal system development
27160	769	1900.37	750.96	-1.31399	8.72524e-109	Down	8.99018e-110	INGX	NA	NA	NA
643201	4307	738	291	-1.31712	2.34153e-43	Down	6.56759e-44	LOC643201	NA	NA	NA
8529	2406	83.65	32.9	-1.3208	2.93289e-06	Down	2.74667e-06	CYP4F2	GO:0044424//intracellular part;GO:0044459//plasma membrane part;GO:0031090//organelle membrane	GO:0016713//oxidoreductase activity, acting on paired donors, with incorporation or reduction of molecular oxygen, reduced iron-sulfur protein as one donor, and incorporation of one atom of oxygen;GO:0008391//arachidonic acid monooxygenase activity;GO:0046914//transition metal ion binding;GO:0046906//tetrapyrrole binding;GO:0016900//oxidoreductase activity, acting on the CH-OH group of donors, di…	GO:0001977//renal system process involved in regulation of blood volume;GO:0055065//metal ion homeostasis;GO:0032303//regulation of icosanoid secretion;GO:0036100//leukotriene catabolic process;GO:0019369//arachidonic acid metabolic process;GO:0007596//blood coagulation;GO:0042362//fat-soluble vitamin biosynthetic process
284408	915	79	31	-1.32411	5.22493e-06	Down	4.98281e-06	ZNF790-AS1	NA	NA	NA
285676	3298	871.68	341.64	-1.32584	1.98735e-51	Down	4.74162e-52	ZNF454	GO:0043231//intracellular membrane-bounded organelle	GO:0046914//transition metal ion binding;GO:0003676//nucleic acid binding	GO:0006351//transcription, DNA-templated
9153	2463	189.14	73.77	-1.33287	1.83104e-12	Down	1.2454e-12	SLC28A2	GO:0016021//integral component of membrane	GO:0005337//nucleoside transmembrane transporter activity;GO:0036094//small molecule binding	GO:0006725//cellular aromatic compound metabolic process;GO:0072530//purine-containing compound transmembrane transport
4969	4768	484.2	188.2	-1.33786	1.15906e-29	Down	4.52729e-30	OGN	GO:0031012//extracellular matrix;GO:0070062//extracellular exosome;GO:0044421//extracellular region part;GO:0005615//extracellular space;GO:0005764//lysosome;GO:0044431//Golgi apparatus part;GO:0005578//proteinaceous extracellular matrix	GO:0008083//growth factor activity;GO:0005102//receptor binding	GO:0006790//sulfur compound metabolic process;GO:0044238//primary metabolic process;GO:0006027//glycosaminoglycan catabolic process;GO:0006024//glycosaminoglycan biosynthetic process;GO:0008285//negative regulation of cell proliferation
64922	3624	126.99	48.97	-1.34927	5.34657e-09	Down	4.28608e-09	LRRC19	GO:0031224//intrinsic component of membrane	NA	NA
54923	1390	277.42	106.5	-1.35574	5.40302e-18	Down	2.98563e-18	LIME1	GO:0031224//intrinsic component of membrane;GO:0019814//immunoglobulin complex	GO:0019900//kinase binding;GO:0005102//receptor binding	GO:0010522//regulation of calcium ion transport into cytosol;GO:0043408//regulation of MAPK cascade;GO:0042348//NF-kappaB import into nucleus;GO:0050851//antigen receptor-mediated signaling pathway;GO:0006366//transcription from RNA polymerase II promoter
100507117	2031	60.86	23.27	-1.36155	4.15078e-05	Down	4.24245e-05	ASAP1-IT2	NA	NA	NA
105376554	3308	75.36	28.79	-1.36275	5.39344e-06	Down	5.14943e-06	LOC105376554	NA	NA	NA
10379	1699	2778	1054	-1.37269	3.27415e-169	Down	1.79619e-170	IRF9	GO:0031981//nuclear lumen;GO:0044444//cytoplasmic part	GO:0001067//regulatory region nucleic acid binding;GO:0001071//nucleic acid binding transcription factor activity	GO:0032606//type I interferon production;GO:0006351//transcription, DNA-templated;GO:0002252//immune effector process;GO:0019221//cytokine-mediated signaling pathway
643314	6979	42.15	15.92	-1.37921	0.000518793	Down	0.000580394	KIAA0754	NA	NA	NA
1375	2684	370.89	139.63	-1.38391	3.11659e-24	Down	1.41816e-24	CPT1B	GO:0031224//intrinsic component of membrane;GO:0031966//mitochondrial membrane	GO:0016406//carnitine O-acyltransferase activity	GO:0019217//regulation of fatty acid metabolic process;GO:0015908//fatty acid transport;GO:0003333//amino acid transmembrane transport;GO:0009062//fatty acid catabolic process
3600	2321	296.03	111.24	-1.38659	1.04152e-19	Down	5.42703e-20	IL15	GO:0043231//intracellular membrane-bounded organelle;GO:0044421//extracellular region part;GO:0016021//integral component of membrane	GO:0005102//receptor binding	GO:0033078//extrathymic T cell differentiation;GO:0046633//alpha-beta T cell proliferation;GO:0014891//striated muscle atrophy;GO:0050688//regulation of defense response to virus;GO:0021700//developmental maturation;GO:0001779//natural killer cell differentiation;GO:0042503//tyrosine phosphorylation of Stat3 protein;GO:0001819//positive regulation of cytokine production;GO:0033280//response to vi…
100137049	2752	639.09	238.93	-1.39395	4.84898e-41	Down	1.44179e-41	PLA2G4B	GO:0019866//organelle inner membrane;GO:0005769//early endosome	GO:0046872//metal ion binding;GO:0005543//phospholipid binding;GO:0004623//phospholipase A2 activity	GO:0006658//phosphatidylserine metabolic process;GO:0046470//phosphatidylcholine metabolic process;GO:0046471//phosphatidylglycerol metabolic process;GO:0001676//long-chain fatty acid metabolic process;GO:0044703//multi-organism reproductive process;GO:0019932//second-messenger-mediated signaling;GO:0046473//phosphatidic acid metabolic process;GO:0006952//defense response;GO:0030968//endoplasmic …
664618	3135	55.96	20.87	-1.39749	6.01868e-05	Down	6.22245e-05	HSP90AB4P	GO:0043231//intracellular membrane-bounded organelle;GO:0044444//cytoplasmic part	GO:0097159//organic cyclic compound binding;GO:1901363//heterocyclic compound binding;GO:0019904//protein domain specific binding;GO:0030234//enzyme regulator activity;GO:0036094//small molecule binding	GO:0044267//cellular protein metabolic process;GO:0001959//regulation of cytokine-mediated signaling pathway;GO:0031323//regulation of cellular metabolic process;GO:0006809//nitric oxide biosynthetic process
729083	897	402.53	150.07	-1.39798	1.52259e-26	Down	6.44691e-27	LOC729083	NA	NA	NA
346389	9167	207.07	77.15	-1.3989	2.02359e-14	Down	1.27302e-14	MACC1	GO:0043231//intracellular membrane-bounded organelle	GO:0005102//receptor binding	GO:0048522//positive regulation of cellular process;GO:0006351//transcription, DNA-templated
101930071	1306	2504.75	932.63	-1.39981	2.83292e-157	Down	1.73498e-158	LOC101930071	NA	NA	NA
7135	6162	63.81	23.72	-1.4022	1.82704e-05	Down	1.8129e-05	TNNI1	GO:0005865//striated muscle thin filament	GO:0043169//cation binding;GO:0008092//cytoskeletal protein binding	GO:0006937//regulation of muscle contraction;GO:0003208//cardiac ventricle morphogenesis
100506083	1473	798.92	296.01	-1.40693	1.33547e-51	Down	3.17697e-52	LOC100506083	NA	NA	NA
946	3720	176.72	65.39	-1.40885	1.20059e-12	Down	8.09796e-13	SIGLEC6	GO:0016021//integral component of membrane	NA	GO:0022610//biological adhesion;GO:0007154//cell communication
100526693	3987	2053.27	758.38	-1.41145	8.30668e-131	Down	6.70296e-132	ARPC4-TTLL3	NA	NA	NA
100996295	5163	1271.32	468.33	-1.41525	6.73033e-82	Down	9.80793e-83	DNAH17-AS1	NA	NA	NA
80835	2803	49	18	-1.41931	0.000140633	Down	0.000149995	TAS1R1	GO:0031224//intrinsic component of membrane	GO:0046983//protein dimerization activity;GO:0004930//G-protein coupled receptor activity	GO:0050909//sensory perception of taste
101927211	2963	140	51	-1.43138	1.52136e-10	Down	1.12521e-10	LOC101927211	NA	NA	NA
1907	1176	44	16	-1.43395	0.00026937	Down	0.000294234	EDN2	GO:0044421//extracellular region part	GO:0005102//receptor binding	GO:0001990//regulation of systemic arterial blood pressure by hormone;GO:0030595//leukocyte chemotaxis;GO:0003057//regulation of the force of heart contraction by chemical signal;GO:0042310//vasoconstriction;GO:0007166//cell surface receptor signaling pathway;GO:0051480//regulation of cytosolic calcium ion concentration;GO:0002027//regulation of heart rate;GO:0019932//second-messenger-mediated si…
441086	1408	55.49	20.14	-1.43669	4.55597e-05	Down	4.67204e-05	LOC441086	NA	NA	NA
147664	2490	343.36	124.58	-1.43717	8.78065e-24	Down	4.04894e-24	ERVV-1	GO:0031224//intrinsic component of membrane;GO:0036338//viral membrane	NA	NA
6352	1273	2492.91	903.39	-1.43893	4.0516e-163	Down	2.34393e-164	CCL5	GO:0044421//extracellular region part;GO:0044424//intracellular part	GO:0060229//lipase activator activity;GO:0048019//receptor antagonist activity;GO:0005125//cytokine activity;GO:0016301//kinase activity;GO:0042802//identical protein binding;GO:0048020//CCR chemokine receptor binding;GO:0004629//phospholipase C activity;GO:0030296//protein tyrosine kinase activator activity	GO:0014070//response to organic cyclic compound;GO:0019079//viral genome replication;GO:0014909//smooth muscle cell migration;GO:0022409//positive regulation of cell-cell adhesion;GO:0016192//vesicle-mediated transport;GO:0070230//positive regulation of lymphocyte apoptotic process;GO:0009891//positive regulation of biosynthetic process;GO:0070229//negative regulation of lymphocyte apoptotic proc…
55567	12411	207	75	-1.43919	5.58294e-15	Down	3.43477e-15	DNAH3	GO:0030286//dynein complex;GO:0005930//axoneme	GO:0003774//motor activity;GO:0032550//purine ribonucleoside binding	GO:0048870//cell motility
106821730	3808	86.87	31.32	-1.4463	3.45166e-07	Down	3.05932e-07	BUB1B-PAK6	GO:0043231//intracellular membrane-bounded organelle	GO:0004672//protein kinase activity;GO:0032550//purine ribonucleoside binding	GO:0006464//cellular protein modification process;GO:0012501//programmed cell death;GO:0006351//transcription, DNA-templated;GO:0006796//phosphate-containing compound metabolic process;GO:0006996//organelle organization
399947	5937	64	23	-1.45096	1.08345e-05	Down	1.05756e-05	C11orf87	NA	NA	NA
105375013	1219	74.78	26.87	-1.45118	2.06395e-06	Down	1.9154e-06	HCG20	NA	NA	NA
55808	2953	906.44	324.56	-1.45625	2.37145e-61	Down	4.73552e-62	ST6GALNAC1	GO:0031228//intrinsic component of Golgi membrane;GO:0016021//integral component of membrane;GO:0000139//Golgi membrane	GO:0008373//sialyltransferase activity;GO:0001665//alpha-N-acetylgalactosaminide alpha-2,6-sialyltransferase activity	GO:0006464//cellular protein modification process;GO:0018279//protein N-linked glycosylation via asparagine;GO:0009311//oligosaccharide metabolic process;GO:0097503//sialylation;GO:0009312//oligosaccharide biosynthetic process;GO:0001574//ganglioside biosynthetic process
642757	1972	61.81	22.1	-1.45832	1.41304e-05	Down	1.38998e-05	TBC1D22A-AS1	NA	NA	NA
83873	2823	73	26	-1.46391	2.34191e-06	Down	2.18036e-06	GPR61	GO:0031224//intrinsic component of membrane	GO:0004888//transmembrane signaling receptor activity	GO:0007166//cell surface receptor signaling pathway
952	5558	235.03	83.32	-1.47063	2.65591e-17	Down	1.50312e-17	CD38	GO:0043231//intracellular membrane-bounded organelle;GO:0031224//intrinsic component of membrane	GO:0016829//lyase activity;GO:0016799//hydrolase activity, hydrolyzing N-glycosyl compounds;GO:0036094//small molecule binding	GO:0030888//regulation of B cell proliferation;GO:0019229//regulation of vasoconstriction;GO:0034097//response to cytokine;GO:0006351//transcription, DNA-templated;GO:0043627//response to estrogen;GO:0016049//cell growth;GO:0051480//regulation of cytosolic calcium ion concentration;GO:0050796//regulation of insulin secretion;GO:0044703//multi-organism reproductive process;GO:0006915//apoptotic pr…
1233	1657	79	28	-1.47095	8.42071e-07	Down	7.63826e-07	CCR4	GO:0009986//cell surface;GO:0016021//integral component of membrane	GO:0004950//chemokine receptor activity	GO:0016477//cell migration;GO:0002376//immune system process;GO:0006952//defense response;GO:0019221//cytokine-mediated signaling pathway;GO:0051480//regulation of cytosolic calcium ion concentration
402176	1797	192	68	-1.47202	1.96462e-14	Down	1.23534e-14	RPL21P44	GO:0015934//large ribosomal subunit	GO:0005198//structural molecule activity;GO:0003676//nucleic acid binding	GO:0019080//viral gene expression;GO:0006613//cotranslational protein targeting to membrane;GO:0006412//translation;GO:0000956//nuclear-transcribed mRNA catabolic process
101929181	1297	180.62	63.89	-1.47382	1.0875e-13	Down	7.04205e-14	LOC101929181	NA	NA	NA
15	1291	51	18	-1.47702	6.50544e-05	Down	6.75099e-05	AANAT	GO:0044444//cytoplasmic part	GO:0005515//protein binding;GO:0008080//N-acetyltransferase activity	GO:0051591//response to cAMP;GO:0043434//response to peptide hormone;GO:0034694//response to prostaglandin;GO:0048511//rhythmic process;GO:0006473//protein acetylation;GO:0044710//single-organism metabolic process;GO:0006586//indolalkylamine metabolic process;GO:0009314//response to radiation;GO:0010038//response to metal ion;GO:0051384//response to glucocorticoid;GO:0030186//melatonin metabolic …
8336	487	157	55	-1.48778	3.01998e-12	Down	2.07274e-12	HIST1H2AM	GO:0043231//intracellular membrane-bounded organelle;GO:0043232//intracellular non-membrane-bounded organelle	GO:0046983//protein dimerization activity;GO:0003676//nucleic acid binding	GO:0034728//nucleosome organization
645967	1287	95.97	33.53	-1.49165	4.3397e-08	Down	3.65942e-08	LOC645967	NA	NA	NA
721	5444	75.97	26.39	-1.49996	9.53898e-07	Down	8.67736e-07	C4B	GO:0016020//membrane;GO:0044421//extracellular region part	GO:0061135//endopeptidase regulator activity	GO:0002673//regulation of acute inflammatory response;GO:0002455//humoral immune response mediated by circulating immunoglobulin
102465136	5686	51.29	17.81	-1.50051	5.12268e-05	Down	5.27108e-05	MIR378J	GO:0016020//membrane;GO:0005654//nucleoplasm;GO:0005730//nucleolus	GO:0044822//poly(A) RNA binding;GO:0005524//ATP binding;GO:0004004//ATP-dependent RNA helicase activity	GO:0010501//RNA secondary structure unwinding;GO:0006364//rRNA processing
100874079	571	71.63	24.79	-1.50533	1.80738e-06	Down	1.67171e-06	EIF2B5-AS1	NA	NA	NA
353376	3203	78.21	27.01	-1.50838	5.98548e-07	Down	5.38155e-07	TICAM2	GO:0043231//intracellular membrane-bounded organelle;GO:0031224//intrinsic component of membrane;GO:0031090//organelle membrane	GO:0060089//molecular transducer activity	GO:0007249//I-kappaB kinase/NF-kappaB signaling;GO:0007166//cell surface receptor signaling pathway;GO:0002756//MyD88-independent toll-like receptor signaling pathway;GO:0001816//cytokine production;GO:0051234//establishment of localization
8364	390	710	245	-1.50956	5.7479e-51	Down	1.38286e-51	HIST1H4C	GO:0043231//intracellular membrane-bounded organelle;GO:0000785//chromatin	GO:0046983//protein dimerization activity	GO:0034728//nucleosome organization
339166	1851	78.11	26.7	-1.52319	5.05991e-07	Down	4.53069e-07	LOC339166	NA	NA	NA
27197	3349	64.5	21.99	-1.52697	4.60063e-06	Down	4.36909e-06	GPR82	GO:0031224//intrinsic component of membrane	GO:0004888//transmembrane signaling receptor activity	NA
57497	3221	47	16	-1.52911	8.3006e-05	Down	8.6818e-05	LRFN2	GO:0031224//intrinsic component of membrane;GO:0097060//synaptic membrane	NA	NA
401944	4012	94.8	32.1	-1.53684	2.65229e-08	Down	2.21033e-08	LDLRAD2	GO:0031224//intrinsic component of membrane	NA	NA
101929402	780	252.94	85.36	-1.54169	9.98982e-20	Down	5.20238e-20	EXTL3-AS1	NA	NA	NA
79742	4735	36.34	12.18	-1.55157	0.000437444	Down	0.000486341	CXorf36	NA	NA	NA
728640	2520	89.97	30.09	-1.55468	4.59001e-08	Down	3.87279e-08	FAM133CP	NA	NA	NA
286059	2636	216	72	-1.55949	2.46171e-17	Down	1.39125e-17	LOC286059	NA	NA	NA
729633	2692	91.89	30.52	-1.56468	2.86456e-08	Down	2.39237e-08	MRS2P2	GO:0031224//intrinsic component of membrane;GO:0043231//intracellular membrane-bounded organelle;GO:0019866//organelle inner membrane	GO:0046873//metal ion transmembrane transporter activity	NA
4065	6936	427.42	140.48	-1.57981	2.2758e-33	Down	8.16516e-34	LY75	GO:0016021//integral component of membrane	GO:0005488//binding	GO:0002376//immune system process;GO:0006952//defense response;GO:0016192//vesicle-mediated transport
3783	2240	274	90	-1.5807	5.66929e-22	Down	2.76464e-22	KCNN4	GO:0005887//integral component of plasma membrane	GO:0019902//phosphatase binding;GO:0005227//calcium activated cation channel activity	GO:0007589//body fluid secretion;GO:0050852//T cell receptor signaling pathway;GO:0006950//response to stress;GO:0007267//cell-cell signaling;GO:0009306//protein secretion;GO:0015914//phospholipid transport;GO:0070838//divalent metal ion transport;GO:0042391//regulation of membrane potential
100462953	2287	58	19	-1.58458	7.90924e-06	Down	7.64687e-06	MINOS1P1	GO:0031224//intrinsic component of membrane;GO:0019866//organelle inner membrane	NA	NA
101927447	1994	43.65	14.25	-1.58954	9.5013e-05	Down	9.99071e-05	LOC101927447	NA	NA	NA
731424	3390	472.86	153.91	-1.59385	3.36818e-37	Down	1.09691e-37	MIR3945HG	GO:0016020//membrane;GO:0005856//cytoskeleton;GO:0044422//organelle part;GO:0044444//cytoplasmic part;GO:0044456//synapse part;GO:0044327//dendritic spine head	GO:0008092//cytoskeletal protein binding;GO:0019901//protein kinase binding	GO:0007416//synapse assembly;GO:0048814//regulation of dendrite morphogenesis
5646	803	31	10	-1.60679	0.000834405	Down	0.000951125	PRSS3	GO:0044421//extracellular region part	GO:0004175//endopeptidase activity;GO:0046872//metal ion binding	GO:0044707//single-multicellular organism process;GO:0016477//cell migration;GO:0016485//protein processing;GO:0006952//defense response
339416	2671	38.08	12.25	-1.61077	0.00022417	Down	0.000243387	ANKRD45	NA	NA	NA
283731	2566	38.53	12.39	-1.61133	0.000205836	Down	0.000222803	LOC283731	NA	NA	NA
2769	2311	38	12	-1.63749	0.000192887	Down	0.00020821	GNA15	NA	NA	NA
115004	1802	48	15	-1.65259	2.70079e-05	Down	2.71868e-05	MB21D1	GO:0044444//cytoplasmic part	GO:0043169//cation binding;GO:0016779//nucleotidyltransferase activity;GO:0003676//nucleic acid binding	GO:0002253//activation of immune response;GO:0009165//nucleotide biosynthetic process;GO:0043330//response to exogenous dsRNA;GO:0050691//regulation of defense response to virus by host
399821	2527	54.46	17	-1.65418	7.99905e-06	Down	7.73689e-06	FLJ37035	NA	NA	NA
8626	5269	185.77	57.21	-1.6737	1.40416e-16	Down	8.13173e-17	TP63	GO:0031981//nuclear lumen;GO:0000785//chromatin;GO:0005737//cytoplasm	GO:0000982//transcription factor activity, RNA polymerase II core promoter proximal region sequence-specific binding;GO:0000975//regulatory region DNA binding;GO:0043169//cation binding;GO:0005515//protein binding	GO:0030540//female genitalia development;GO:0001738//morphogenesis of a polarized epithelium;GO:0001649//osteoblast differentiation;GO:0043588//skin development;GO:0030216//keratinocyte differentiation;GO:0070997//neuron death;GO:0003002//regionalization;GO:0051260//protein homooligomerization;GO:0060537//muscle tissue development;GO:0002067//glandular epithelial cell differentiation;GO:0006974//…
100129424	1134	54.84	16.84	-1.67786	6.05714e-06	Down	5.80122e-06	RPL19P12	GO:0015934//large ribosomal subunit	GO:0005198//structural molecule activity;GO:0003676//nucleic acid binding	GO:0019080//viral gene expression;GO:0006613//cotranslational protein targeting to membrane;GO:0006412//translation;GO:0000956//nuclear-transcribed mRNA catabolic process
503582	5065	46.45	14.12	-1.69246	2.67639e-05	Down	2.69279e-05	ARGFX	GO:0043231//intracellular membrane-bounded organelle	GO:0003677//DNA binding;GO:0001071//nucleic acid binding transcription factor activity	GO:0010467//gene expression
342931	908	105.89	32	-1.70095	2.6768e-10	Down	2.00728e-10	RFPL4A	NA	GO:0046914//transition metal ion binding	NA
440836	4305	172.98	52.06	-1.70688	6.14497e-16	Down	3.64509e-16	ODF3B	NA	NA	NA
1137	5543	1636	492	-1.70797	1.2673e-137	Down	9.37934e-139	CHRNA4	GO:0009986//cell surface;GO:0044297//cell body;GO:0005887//integral component of plasma membrane;GO:0097060//synaptic membrane;GO:0043005//neuron projection	GO:0005231//excitatory extracellular ligand-gated ion channel activity;GO:0004888//transmembrane signaling receptor activity;GO:0042165//neurotransmitter binding	GO:0014070//response to organic cyclic compound;GO:0007600//sensory perception;GO:0010646//regulation of cell communication;GO:0006950//response to stress;GO:0006259//DNA metabolic process;GO:0060078//regulation of postsynaptic membrane potential;GO:0046649//lymphocyte activation;GO:0030534//adult behavior;GO:0070838//divalent metal ion transport
345611	3520	30.01	9	-1.71197	0.000595593	Down	0.000669758	IRGM	GO:0005774//vacuolar membrane;GO:0044459//plasma membrane part;GO:0030666//endocytic vesicle membrane	GO:0016787//hydrolase activity;GO:0032550//purine ribonucleoside binding	GO:0044248//cellular catabolic process;GO:0006952//defense response
1358	1342	77	23	-1.71775	5.56302e-08	Down	4.71428e-08	CPA2	NA	GO:0046914//transition metal ion binding;GO:0008235//metalloexopeptidase activity	GO:0044257//cellular protein catabolic process
646600	5487	445.24	131.11	-1.73833	1.59879e-39	Down	4.90851e-40	IGF2BP2-AS1	NA	NA	NA
3268	1998	8540.63	2513.82	-1.73898	0	Down	0	AGFG2	GO:0016020//membrane	GO:0046872//metal ion binding;GO:0046914//transition metal ion binding;GO:0005096//GTPase activator activity	GO:0032012//regulation of ARF protein signal transduction;GO:0043547//positive regulation of GTPase activity
6606	1641	59.75	17.55	-1.74199	1.28662e-06	Down	1.1817e-06	SMN1	GO:0031981//nuclear lumen;GO:0016604//nuclear body;GO:0005737//cytoplasm;GO:0044444//cytoplasmic part	GO:0005488//binding	GO:0000398//mRNA splicing, via spliceosome
100861532	13357	375.59	109.98	-1.74644	8.41459e-34	Down	2.98207e-34	RNA45S5	NA	NA	NA
149992	3438	51.54	15.07	-1.74854	6.31762e-06	Down	6.05763e-06	ANKRD30BP2	NA	NA	NA
10053	2334	1156.95	336.47	-1.7563	1.3068e-101	Down	1.48334e-102	AP1M2	GO:0005765//lysosomal membrane;GO:0030119//AP-type membrane coat adaptor complex;GO:0030136//clathrin-coated vesicle;GO:0005764//lysosome;GO:0030131//clathrin adaptor complex;GO:0005802//trans-Golgi network;GO:0030669//clathrin-coated endocytic vesicle membrane;GO:0012506//vesicle membrane;GO:0032588//trans-Golgi network membrane;GO:0005829//cytosol	GO:0005515//protein binding	GO:0006605//protein targeting;GO:0050688//regulation of defense response to virus;GO:0050690//regulation of defense response to virus by virus;GO:0006886//intracellular protein transport;GO:0048193//Golgi vesicle transport;GO:0006903//vesicle targeting;GO:0019886//antigen processing and presentation of exogenous peptide antigen via MHC class II;GO:0044764//multi-organism cellular process;GO:00024…
284029	2115	117	34	-1.75742	1.11739e-11	Down	7.87088e-12	LINC00324	NA	NA	NA
374872	2570	330.74	95.38	-1.76846	1.88178e-30	Down	7.22637e-31	C19orf35	NA	NA	NA
10964	5910	126	36	-1.78188	1.13395e-12	Down	7.64031e-13	IFI44L	GO:0044424//intracellular part	NA	GO:0002252//immune effector process
79160	984	53	15	-1.79555	3.15832e-06	Down	2.96628e-06	LOC79160	NA	NA	NA
197196	1797	49.95	13.99	-1.81061	5.29036e-06	Down	5.04732e-06	LINC00311	NA	NA	NA
8477	4522	31.89	8.9	-1.81575	0.000238202	Down	0.00025931	GPR65	GO:0016021//integral component of membrane	GO:0004888//transmembrane signaling receptor activity	GO:0032502//developmental process;GO:0002376//immune system process;GO:0009268//response to pH;GO:0012501//programmed cell death;GO:0032233//positive regulation of actin filament bundle assembly;GO:0007166//cell surface receptor signaling pathway;GO:0006171//cAMP biosynthetic process
3040	622	26.53	7.32	-1.83223	0.000707422	Down	0.000801017	HBA2	GO:0043234//protein complex;GO:0015935//small ribosomal subunit	GO:0016209//antioxidant activity;GO:0022892//substrate-specific transporter activity;GO:0005515//protein binding;GO:0046914//transition metal ion binding;GO:0046906//tetrapyrrole binding	GO:0015711//organic anion transport;GO:0015669//gas transport;GO:0042743//hydrogen peroxide metabolic process;GO:0008219//cell death;GO:0044710//single-organism metabolic process;GO:0000302//response to reactive oxygen species;GO:0051259//protein oligomerization
64581	2365	38.87	10.71	-1.83422	4.75965e-05	Down	4.88851e-05	CLEC7A	GO:0031224//intrinsic component of membrane;GO:0044424//intracellular part;GO:0044464//cell part	GO:0038023//signaling receptor activity;GO:0043169//cation binding;GO:0005102//receptor binding	GO:0044707//single-multicellular organism process;GO:0046649//lymphocyte activation;GO:0002758//innate immune response-activating signal transduction;GO:0001562//response to protozoan;GO:0006909//phagocytosis
6892	4540	51.62	14.09	-1.84778	2.73972e-06	Down	2.56002e-06	TAPBP	GO:0005634//nucleus;GO:0042824//MHC class I peptide loading complex	GO:0042287//MHC protein binding;GO:0003677//DNA binding;GO:0046872//metal ion binding;GO:0015440//peptide-transporting ATPase activity;GO:0046977//TAP binding;GO:0005515//protein binding;GO:0003823//antigen binding	GO:0042590//antigen processing and presentation of exogenous peptide antigen via MHC class I;GO:0048193//Golgi vesicle transport;GO:0006355//regulation of transcription, DNA-templated;GO:0006950//response to stress;GO:0065003//macromolecular complex assembly
101928809	1705	48.54	13.09	-1.86523	4.66566e-06	Down	4.43271e-06	LOC101928809	NA	NA	NA
387264	942	246.94	66.22	-1.87334	6.64724e-25	Down	2.95644e-25	KRTAP5-1	NA	NA	NA
96626	2558	36.89	9.35	-1.95471	3.58371e-05	Down	3.64534e-05	LIMS3	GO:0044424//intracellular part;GO:0044444//cytoplasmic part;GO:0005924//cell-substrate adherens junction	GO:0046914//transition metal ion binding	GO:0071363//cellular response to growth factor stimulus;GO:0031589//cell-substrate adhesion;GO:0006351//transcription, DNA-templated;GO:0009792//embryo development ending in birth or egg hatching
100526737	988	320.69	78.04	-2.01342	6.46885e-35	Down	2.24025e-35	RBM14-RBM4	GO:0031981//nuclear lumen;GO:0043234//protein complex;GO:0016604//nuclear body;GO:0035770//ribonucleoprotein granule	GO:0003729//mRNA binding;GO:0001076//transcription factor activity, RNA polymerase II transcription factor binding;GO:0097157//pre-mRNA intronic binding;GO:0046914//transition metal ion binding;GO:0003676//nucleic acid binding;GO:0005515//protein binding;GO:0003713//transcription coactivator activity;GO:0036094//small molecule binding	GO:0000165//MAPK cascade;GO:0006950//response to stress;GO:0006259//DNA metabolic process;GO:0000380//alternative mRNA splicing, via spliceosome;GO:0006366//transcription from RNA polymerase II promoter;GO:0002190//cap-independent translational initiation;GO:0009719//response to endogenous stimulus;GO:0042692//muscle cell differentiation;GO:0017148//negative regulation of translation;GO:0006913//…
4284	2608	37	9	-2.01405	2.47055e-05	Down	2.47607e-05	MIP	GO:0016324//apical plasma membrane;GO:0005911//cell-cell junction;GO:0043227//membrane-bounded organelle;GO:0016021//integral component of membrane	GO:0005198//structural molecule activity;GO:0005372//water transmembrane transporter activity	GO:0044763//single-organism cellular process;GO:0043010//camera-type eye development;GO:0050953//sensory perception of light stimulus;GO:0015721//bile acid and bile salt transport;GO:0042044//fluid transport
3266	826	29	7	-2.02515	0.000167003	Down	0.00017917	ERAS	GO:0016020//membrane	GO:0017111//nucleoside-triphosphatase activity;GO:0032550//purine ribonucleoside binding	GO:0009154//purine ribonucleotide catabolic process;GO:0035556//intracellular signal transduction
101928597	1151	350.68	84.54	-2.02697	2.40219e-38	Down	7.58833e-39	LOC101928597	GO:0034399//nuclear periphery	GO:0005488//binding	GO:0031062//positive regulation of histone methylation;GO:0048534//hematopoietic or lymphoid organ development;GO:0007599//hemostasis;GO:0006366//transcription from RNA polymerase II promoter;GO:0002699//positive regulation of immune effector process
440508	1935	31.89	7.68	-2.02845	8.02385e-05	Down	8.38514e-05	CLEC4GP1	NA	GO:0005488//binding	NA
10202	1683	11401	2740	-2.03144	0	Down	0	DHRS2	GO:0012505//endomembrane system;GO:0043231//intracellular membrane-bounded organelle;GO:0005759//mitochondrial matrix;GO:0070062//extracellular exosome;GO:0005635//nuclear envelope	GO:0016616//oxidoreductase activity, acting on the CH-OH group of donors, NAD or NADP as acceptor;GO:0005515//protein binding;GO:0036094//small molecule binding;GO:0004090//carbonyl reductase (NADPH) activity	GO:0001773//myeloid dendritic cell activation;GO:0042221//response to chemical;GO:0043066//negative regulation of apoptotic process;GO:0055114//oxidation-reduction process;GO:0006915//apoptotic process;GO:0009636//response to toxic substance;GO:0008202//steroid metabolic process;GO:0006979//response to oxidative stress;GO:0008283//cell proliferation;GO:0034599//cellular response to oxidative stre…
26870	1038	1377.58	328.24	-2.04384	1.34355e-147	Down	8.95203e-149	RNU1-2	NA	NA	NA
3932	1966	63	15	-2.04491	3.27101e-08	Down	2.74227e-08	LCK	GO:0044459//plasma membrane part;GO:0005813//centrosome;GO:0016023//null	GO:0004713//protein tyrosine kinase activity;GO:0019904//protein domain specific binding;GO:0004721//phosphoprotein phosphatase activity;GO:0019900//kinase binding;GO:0005102//receptor binding;GO:0032550//purine ribonucleoside binding	GO:0012502//induction of programmed cell death;GO:0009605//response to external stimulus;GO:0050688//regulation of defense response to virus;GO:0050852//T cell receptor signaling pathway;GO:0045987//positive regulation of smooth muscle contraction;GO:0000302//response to reactive oxygen species;GO:0006915//apoptotic process;GO:0010467//gene expression;GO:0042506//tyrosine phosphorylation of Stat5…
4549	954	42.39	10.04	-2.05249	5.13427e-06	Down	4.89379e-06	RNR1	NA	NA	NA
100130587	3264	35	8	-2.10381	2.45923e-05	Down	2.46399e-05	LOC100130587	NA	NA	NA
94027	880	135.96	30.85	-2.11436	1.2848e-16	Down	7.43024e-17	CGB7	NA	GO:0005102//receptor binding	GO:0006807//nitrogen compound metabolic process;GO:0012501//programmed cell death;GO:0016485//protein processing;GO:0007154//cell communication;GO:0044710//single-organism metabolic process;GO:0007276//gamete generation
711	2264	32	7	-2.16717	3.88916e-05	Down	3.96769e-05	ERC2-IT1	NA	NA	NA
135656	5306	23	5	-2.17616	0.00043035	Down	0.000477843	DPCR1	NA	NA	NA
101180901	1818	666.09	142.12	-2.20313	3.45634e-79	Down	5.22299e-80	IPO11-LRRC70	GO:0005635//nuclear envelope	GO:0022892//substrate-specific transporter activity	GO:0006606//protein import into nucleus
56147	2726	19.3	4	-2.24505	0.000964829	Down	0.0011073	PCDHA1	GO:0043231//intracellular membrane-bounded organelle;GO:0016021//integral component of membrane	GO:0046872//metal ion binding	GO:0016337//single organismal cell-cell adhesion;GO:0048731//system development
4879	708	20	4	-2.29645	0.00067403	Down	0.000761929	NPPB	GO:0043231//intracellular membrane-bounded organelle;GO:0044421//extracellular region part;GO:0044444//cytoplasmic part	GO:0051427//hormone receptor binding;GO:0005179//hormone activity	GO:0009612//response to mechanical stimulus;GO:0001525//angiogenesis;GO:0035809//regulation of urine volume;GO:0009152//purine ribonucleotide biosynthetic process;GO:0002237//response to molecule of bacterial origin;GO:0016049//cell growth;GO:0035813//regulation of renal sodium excretion;GO:0006952//defense response;GO:0009725//response to hormone;GO:0007167//enzyme linked receptor protein signal…
2847	2423	26	5	-2.35303	9.36725e-05	Down	9.84695e-05	MCHR1	GO:0072372//null;GO:0016021//integral component of membrane	GO:0008528//G-protein coupled peptide receptor activity;GO:0005515//protein binding;GO:0016500//protein-hormone receptor activity	GO:0007610//behavior;GO:0044237//cellular metabolic process;GO:0006816//calcium ion transport;GO:0051480//regulation of cytosolic calcium ion concentration;GO:0007188//adenylate cyclase-modulating G-protein coupled receptor signaling pathway
101926897	2753	26.28	4.76	-2.43945	6.15204e-05	Down	6.36891e-05	LOC101926897	NA	NA	NA
79716	2160	1078.7	191.98	-2.46479	2.72591e-145	Down	1.85433e-146	NPEPL1	GO:0044424//intracellular part	GO:0008238//exopeptidase activity;GO:0008237//metallopeptidase activity;GO:0046914//transition metal ion binding	GO:0019538//protein metabolic process
401082	2946	42.58	6.73	-2.63602	1.22829e-07	Down	1.0616e-07	LINC01205	NA	NA	NA
353135	1210	20	3	-2.71149	0.000200377	Down	0.000216595	LCE1E	NA	NA	NA
79689	3960	18.01	2.46	-2.84659	0.000291013	Down	0.000318688	STEAP4	GO:0031224//intrinsic component of membrane;GO:0012505//endomembrane system	GO:0043169//cation binding;GO:0003824//catalytic activity;GO:0036094//small molecule binding	GO:0030154//cell differentiation;GO:0055080//cation homeostasis;GO:0044710//single-organism metabolic process;GO:0044765//single-organism transport
83401	1455	53	7	-2.89509	6.19785e-10	Down	4.73482e-10	ELOVL3	GO:0043231//intracellular membrane-bounded organelle;GO:0031224//intrinsic component of membrane;GO:0031090//organelle membrane	GO:0003824//catalytic activity;GO:0005488//binding	GO:0000038//very long-chain fatty acid metabolic process;GO:0035336//long-chain fatty-acyl-CoA metabolic process;GO:0006641//triglyceride metabolic process;GO:0019368//fatty acid elongation, unsaturated fatty acid
8637	728	162.62	21.07	-2.92277	1.44126e-27	Down	5.93004e-28	EIF4EBP3	GO:0043234//protein complex	GO:0008135//translation factor activity, RNA binding;GO:0045182//translation regulator activity;GO:0031369//translation initiation factor binding	GO:0006413//translational initiation
93659	880	74.11	9.37	-2.95807	1.51413e-13	Down	9.86353e-14	CGB5	NA	GO:0005102//receptor binding	GO:0006807//nitrogen compound metabolic process;GO:0012501//programmed cell death;GO:0016485//protein processing;GO:0007154//cell communication;GO:0044710//single-organism metabolic process;GO:0007276//gamete generation
1146	2187	32	4	-2.97452	1.03027e-06	Down	9.3968e-07	CHRNG	GO:0005887//integral component of plasma membrane;GO:0097060//synaptic membrane	GO:0005231//excitatory extracellular ligand-gated ion channel activity;GO:0004888//transmembrane signaling receptor activity	GO:0003012//muscle system process;GO:0007267//cell-cell signaling;GO:0006873//cellular ion homeostasis;GO:0051234//establishment of localization
10537	1006	16	2	-2.97452	0.000471316	Down	0.000525211	UBD	GO:0043231//intracellular membrane-bounded organelle;GO:0016234//inclusion body	GO:0032403//protein complex binding	GO:0001773//myeloid dendritic cell activation;GO:0009719//response to endogenous stimulus;GO:0007249//I-kappaB kinase/NF-kappaB signaling;GO:0032446//protein modification by small protein conjugation;GO:0034097//response to cytokine;GO:0019941//modification-dependent protein catabolic process;GO:0070841//inclusion body assembly;GO:0000236//mitotic prometaphase;GO:0006915//apoptotic process
8832	7903	39.22	4.55	-3.08217	3.99205e-08	Down	3.36149e-08	CD84	GO:0016021//integral component of membrane	NA	GO:0002376//immune system process;GO:0016337//single organismal cell-cell adhesion;GO:0006950//response to stress;GO:0007599//hemostasis
4905	2977	1604.53	179.42	-3.13526	6.80727e-276	Down	1.62958e-277	NSF	GO:0016020//membrane;GO:0044444//cytoplasmic part	GO:0000149//SNARE binding;GO:0043169//cation binding;GO:0019904//protein domain specific binding;GO:0016887//ATPase activity;GO:0032550//purine ribonucleoside binding	GO:0001881//receptor recycling;GO:0045184//establishment of protein localization;GO:0007267//cell-cell signaling;GO:0030001//metal ion transport;GO:0016192//vesicle-mediated transport
650669	902	19	2	-3.22245	8.40591e-05	Down	8.80033e-05	GAS6-AS1	GO:0044421//extracellular region part;GO:0031091//platelet alpha granule;GO:0044432//endoplasmic reticulum part;GO:0044431//Golgi apparatus part	GO:0030295//protein kinase activator activity;GO:0005102//receptor binding;GO:0005262//calcium channel activity;GO:0004869//cysteine-type endopeptidase inhibitor activity;GO:0005543//phospholipid binding	GO:0033554//cellular response to stress;GO:0000060//protein import into nucleus, translocation;GO:0019058//viral life cycle;GO:0032571//response to vitamin K;GO:0019062//virion attachment to host cell;GO:0006909//phagocytosis;GO:0001960//negative regulation of cytokine-mediated signaling pathway;GO:0048247//lymphocyte chemotaxis;GO:0042493//response to drug;GO:0006612//protein targeting to membra…
83483	943	919.88	94.5	-3.25758	3.07601e-164	Down	1.76335e-165	PLVAP	GO:0031224//intrinsic component of membrane;GO:0044459//plasma membrane part;GO:0044444//cytoplasmic part	GO:0042802//identical protein binding	NA
140701	1776	312.03	30.24	-3.34168	6.04345e-58	Down	1.27674e-58	ABHD16B	NA	GO:0003824//catalytic activity	NA
100128385	5836	48.22	4.64	-3.35196	2.79176e-10	Down	2.09656e-10	FAM225B	NA	NA	NA
100996324	574	21	2	-3.36684	2.64318e-05	Down	2.65727e-05	LOC100996324	NA	NA	NA
117286	578	23	2	-3.49808	8.25771e-06	Down	8.00025e-06	CIB3	NA	NA	NA
359787	1079	13.99	0	-3.85485	0.000282525	Down	0.000309111	DPPA3	GO:0045120//pronucleus	GO:0042393//histone binding	GO:0006325//chromatin organization;GO:0009790//embryo development;GO:0044030//regulation of DNA methylation;GO:0051053//negative regulation of DNA metabolic process
4188	1771	15	1	-3.88141	0.000168698	Down	0.00018114	MDFI	GO:0043231//intracellular membrane-bounded organelle;GO:0005634//nucleus;GO:0005737//cytoplasm	GO:0005515//protein binding;GO:0008134//transcription factor binding	GO:0042994//cytoplasmic sequestering of transcription factor;GO:0030178//negative regulation of Wnt signaling pathway;GO:0042992//negative regulation of transcription factor import into nucleus;GO:0080090//regulation of primary metabolic process;GO:0060255//regulation of macromolecule metabolic process;GO:0043009//chordate embryonic development;GO:0048568//embryonic organ development;GO:0000122//…
10561	1014	15	1	-3.88141	0.000168698	Down	0.00018114	IFI44	GO:0044424//intracellular part	NA	GO:0051707//response to other organism
56413	1504	148.79	8.9	-4.03785	2.02194e-32	Down	7.42984e-33	LTB4R2	GO:0016021//integral component of membrane	NA	GO:0042221//response to chemical;GO:0030818//negative regulation of cAMP biosynthetic process
27189	1048	19	1	-4.22245	1.5743e-05	Down	1.55411e-05	IL17C	GO:0044421//extracellular region part	GO:0005102//receptor binding	GO:0007165//signal transduction;GO:0006952//defense response;GO:0030851//granulocyte differentiation;GO:0001819//positive regulation of cytokine production
386653	904	19	1	-4.22245	1.5743e-05	Down	1.55411e-05	IL31	GO:0044421//extracellular region part	GO:0005102//receptor binding	NA
4607	4217	11	0	-4.43395	0.000769227	Down	0.000874298	MYBPC3	GO:0005859//muscle myosin complex;GO:0031672//A band	GO:0043169//cation binding;GO:0017022//myosin binding;GO:0005198//structural molecule activity;GO:0008047//enzyme activator activity	GO:0006937//regulation of muscle contraction;GO:0022610//biological adhesion;GO:0006941//striated muscle contraction;GO:0043462//regulation of ATPase activity;GO:0003208//cardiac ventricle morphogenesis
6328	8994	11	0	-4.43395	0.000769227	Down	0.000874298	SCN3A	GO:0044424//intracellular part;GO:0005887//integral component of plasma membrane	GO:0005272//sodium channel activity	GO:0030001//metal ion transport
155038	4196	11	0	-4.43395	0.000769227	Down	0.000874298	GIMAP8	GO:0031981//nuclear lumen	NA	NA
3250	1245	11.56	0	-4.50559	0.000549897	Down	0.000616726	HPR	GO:0034364//high-density lipoprotein particle;GO:0043234//protein complex	GO:0004175//endopeptidase activity;GO:0005515//protein binding	GO:0006875//cellular metal ion homeostasis;GO:0019538//protein metabolic process;GO:0043086//negative regulation of catalytic activity;GO:0008219//cell death;GO:0002526//acute inflammatory response;GO:0010727//negative regulation of hydrogen peroxide metabolic process;GO:0000302//response to reactive oxygen species
100190986	2453	11.88	0	-4.54499	0.000454247	Down	0.000505646	LOC100190986	NA	NA	NA
8718	1638	12.6	0	-4.62987	0.000295749	Down	0.00032414	TNFRSF25	GO:0016021//integral component of membrane;GO:0044444//cytoplasmic part	GO:0005035//death receptor activity	GO:0012502//induction of programmed cell death;GO:0019221//cytokine-mediated signaling pathway;GO:0006915//apoptotic process
284348	2490	13	0	-4.67496	0.000233151	Down	0.00025351	LYPD5	GO:0031224//intrinsic component of membrane	NA	NA
339929	2897	14.02	0	-4.78394	0.000128043	Down	0.000135992	LPP-AS2	NA	NA	NA
3273	2015	17	0	-5.06199	2.27396e-05	Down	2.27156e-05	HRG	NA	NA	NA
407977	1881	17.33	0	-5.08972	1.88048e-05	Down	1.86799e-05	TNFSF12-TNFSF13	GO:0031981//nuclear lumen;GO:0016020//membrane;GO:0044421//extracellular region part;GO:0009986//cell surface;GO:0005615//extracellular space;GO:0044444//cytoplasmic part	GO:0005164//tumor necrosis factor receptor binding;GO:0005125//cytokine activity;GO:0032813//tumor necrosis factor receptor superfamily binding	GO:0016070//RNA metabolic process;GO:0008283//cell proliferation;GO:0002467//germinal center formation;GO:0007154//cell communication;GO:0006955//immune response;GO:0045830//positive regulation of isotype switching
100505696	5592	17.36	0	-5.09222	1.84868e-05	Down	1.83511e-05	SH3BP5-AS1	NA	NA	NA
170688	3838	18.57	0	-5.18942	9.25842e-06	Down	8.99561e-06	NUDT4P2	NA	NA	NA
267004	2266	23.37	0	-5.52111	6.26209e-07	Down	5.63711e-07	PGBD3	NA	NA	NA
106480334	666	27.82	0	-5.77257	5.49289e-08	Down	4.65211e-08	BMS1P22	GO:0031981//nuclear lumen	GO:0017111//nucleoside-triphosphatase activity;GO:0032550//purine ribonucleoside binding	GO:0042254//ribosome biogenesis
11136	1789	28.95	0	-5.83001	2.98366e-08	Down	2.49393e-08	SLC7A9	GO:0016021//integral component of membrane	GO:0000099//sulfur amino acid transmembrane transporter activity;GO:0003823//antigen binding	GO:0044763//single-organism cellular process;GO:0019752//carboxylic acid metabolic process;GO:0000101//sulfur amino acid transport;GO:0002376//immune system process;GO:0065003//macromolecular complex assembly;GO:0007599//hemostasis
401251	917	35.11	0	-6.10833	1.14826e-09	Down	8.88087e-10	SAPCD1	NA	NA	NA
102724238	1428	178.25	0	-8.45228	1.23921e-36	Down	4.08267e-37	LOC102724238	NA	NA	NA
3215	1830	238.83	0	-8.87436	2.68532e-46	Down	7.03633e-47	HOXB5	NA	NA	GO:0009653//anatomical structure morphogenesis;GO:0007275//multicellular organism development
