# Supplementary material for: ROP18-Mediated Transcriptional Reprogramming of HEK293T Cell Reveals New Roles of ROP18 in the Interplay Between Toxoplasma gondii and the Host Cell
Source: Front Cell Infect Microbiol. 2020 Nov 30;10:586946. doi: 10.3389/fcimb.2020.586946 (PMC7734210; doi:10.3389/fcimb.2020.586946)
Supplement: Supplementary Table 3 — Pathway enrichment analysis of the differentially expressed genes altered by ROP18 of T. gondii RH strain. [file Table_3.xlsx]

## Sheet: Pathway
Pathways	Database	ID	Input gene number	Background number	P-Value	Corrected P-Value	Input gene ID	Number of upregulated gene	Number of downregulated gene
Extracellular matrix organization	Reactome	R-HSA-1474244	47	298	4.14897e-26	2.6263e-22	56999|1303|22795|284217|4322|3908|8038|1088|3655|3672|3673|3676|3386|2201|2202|3690|1310|3791|4319|1293|1462|8516|2200|3914|3912|3910|84570|63827|4053|131873|1281|1288|6678|2199|4052|1286|960|2335|1282|7373|3681|4017|57642|3371|9510|176|3909	46	1
ECM-receptor interaction	KEGG PATHWAY	hsa04512	24	86	7.67199e-19	2.42819e-15	22798|284217|3908|3909|3673|3672|3655|3676|3690|2812|341640|1293|8516|3914|3912|3910|1286|960|2335|1282|22987|1288|3371|131873	23	1
ECM proteoglycans	Reactome	R-HSA-3000178	20	76	1.62339e-15	3.42536e-12	8516|1286|1281|2335|1282|3690|284217|3910|3908|1288|3371|3909|1293|63827|3912|176|131873|3673|6678|1462	20	0
Integrin cell surface interactions	Reactome	R-HSA-216083	19	84	8.6602e-14	1.10078e-10	8516|3386|1286|960|2335|1282|3690|3681|131873|3791|1281|3371|1288|1293|2200|3655|3672|3673|3676	19	0
Degradation of the extracellular matrix	Reactome	R-HSA-1474228	23	140	8.69491e-14	1.10078e-10	56999|1303|4322|3909|176|2200|2201|84570|1293|3914|3912|1310|4319|63827|1281|1286|960|2335|1282|7373|1288|9510|131873	23	0
Focal adhesion	KEGG PATHWAY	hsa04510	26	199	2.59277e-13	2.73537e-10	5159|22798|284217|3908|3909|3673|3672|3655|3676|2321|857|3690|3791|1293|8516|3914|3912|3910|106821730|1956|1286|2335|1282|1288|3371|131873	23	3
Laminin interactions	Reactome	R-HSA-3000157	13	30	8.1648e-13	7.38331e-10	1286|3912|1282|22795|284217|3910|3908|1288|3909|3914|3655|3672|3673	13	0
Integrin signalling pathway	PANTHER	P00034	23	166	2.08135e-12	1.64687e-09	22798|1303|284217|3908|3909|1288|3673|3672|3655|3676|857|1293|8516|3914|3912|3910|1286|1281|2335|1282|7373|3681|57642	22	1
Non-integrin membrane-ECM interactions	Reactome	R-HSA-3000171	15	58	6.88092e-12	4.83958e-09	1286|1281|2335|1282|3690|284217|3910|3908|1288|3371|3909|3914|3655|3673|3912	15	0
Immune System	Reactome	R-HSA-168256	88	2096	2.78956e-11	1.47149e-08	5896|11119|5627|3127|407977|8718|4988|51284|719|10053|3932|55824|1956|6352|3240|115004|84708|8972|1380|290|386653|5159|79888|8600|1088|272|3676|3386|3574|3576|3570|353376|81030|8809|84513|3958|81035|3815|301|5328|7704|22861|10411|3594|629|5337|4345|10855|64581|3690|6286|4069|5787|4985|7292|3600|7294|3604|64135|245972|4773|5553|9235|960|968|1519|721|4360|3903|10673|2634|6892|10578|27189|5646|1191|…	61	27
PI3K-Akt signaling pathway	KEGG PATHWAY	hsa04151	30	354	9.25826e-11	4.50806e-08	5159|22798|284217|3908|3909|26291|3672|3655|3676|2321|3690|3574|3815|3791|3570|1293|8516|3914|3912|3910|1956|5105|1286|2335|1282|4915|1288|3371|131873|3673	27	3
Collagen formation	Reactome	R-HSA-1474290	16	89	1.59367e-10	7.20568e-08	1286|1281|1282|7373|84570|4322|4017|57642|1288|1303|3914|1293|3655|1310|3909|131873	16	0
Protein digestion and absorption	KEGG PATHWAY	hsa04974	16	90	1.84427e-10	7.78284e-08	6546|1286|1281|1282|7373|3769|131873|1303|1288|11136|1358|1293|4224|1803|3783|5646	10	6
Assembly of collagen fibrils and other multimeric structures	Reactome	R-HSA-2022090	13	60	1.1416e-09	3.28469e-07	1286|1281|1282|7373|4322|4017|1288|3909|3914|1293|3655|1303|131873	13	0
Collagen chain trimerization	Reactome	R-HSA-8948216	11	44	6.03117e-09	1.46836e-06	1286|1281|1282|7373|84570|1303|1288|57642|131873|1293|1310	11	0
Cytokine-cytokine receptor interaction	KEGG PATHWAY	hsa04060	24	294	1.35973e-08	3.18782e-06	3594|10673|8600|27189|1233|3556|3574|3576|3570|8718|8809|7292|3600|3604|1270|3624|9235|7048|6352|130399|115650|151449|6376|386653	17	7
Collagen degradation	Reactome	R-HSA-1442490	12	64	2.06018e-08	4.65747e-06	1286|1281|1282|7373|84570|4322|1303|1288|4319|1293|1310|131873	12	0
Amoebiasis	KEGG PATHWAY	hsa05146	14	95	2.13955e-08	4.67012e-06	2769|1286|1281|22798|1282|284217|3910|3908|1288|3909|3914|3576|3912|2335	12	2
Hematopoietic cell lineage	KEGG PATHWAY	hsa04640	14	97	2.70921e-08	5.71643e-06	952|960|2812|3690|3574|3815|3570|3127|3676|3655|3672|3673|1380|290	13	1
Binding and Uptake of Ligands by Scavenger Receptors	Reactome	R-HSA-2173782	10	41	3.63803e-08	7.42862e-06	286133|1281|1282|3250|3240|81035|3040|8578|6678|8542	7	3
MET activates PTK2 signaling	Reactome	R-HSA-8874081	9	30	3.89916e-08	7.71302e-06	3914|1281|2335|3910|284217|3908|3909|3673|3912	9	0
Elastic fibre formation	Reactome	R-HSA-1566948	10	45	7.77734e-08	1.49183e-05	8516|2201|2202|4053|2335|3690|4017|2200|2199|4052	10	0
Human papillomavirus infection	KEGG PATHWAY	hsa05165	24	330	1.03281e-07	1.92285e-05	5159|22798|284217|3908|3909|3673|3672|3655|3676|3690|1293|8516|3914|3912|3910|245972|1956|10379|1286|2335|1282|1288|3371|131873	21	3
Small cell lung cancer	KEGG PATHWAY	hsa05222	13	93	1.18645e-07	2.06044e-05	1286|22798|1282|284217|3910|3908|1288|3909|3914|3912|3655|3673|2335	12	1
Molecules associated with elastic fibres	Reactome	R-HSA-2129379	9	38	2.18941e-07	3.46474e-05	8516|2201|2202|4053|2335|3690|2200|2199|4052	9	0
Collagen biosynthesis and modifying enzymes	Reactome	R-HSA-1650814	11	67	2.63963e-07	3.54452e-05	1286|1281|1282|7373|84570|1303|1288|57642|131873|1293|1310	11	0
MET promotes cell motility	Reactome	R-HSA-8875878	9	40	3.19106e-07	3.81121e-05	3914|1281|2335|3910|284217|3908|3909|3673|3912	9	0
Neuroactive ligand-receptor interaction	KEGG PATHWAY	hsa04080	23	338	5.64693e-07	6.61946e-05	1146|2847|1909|887|116443|5646|1812|2564|4985|185|4988|719|1137|148|5737|56413|2895|3375|10886|5697|8811|55584|1907	13	10
GPCR ligand binding	Reactome	R-HSA-500792	27	454	7.33712e-07	8.14806e-05	887|2847|5744|1909|1907|1812|3576|50840|185|2015|4988|719|1233|301|148|5737|259295|80835|8477|56413|6352|3375|10886|4985|5697|8811|6376	16	11
Signaling by Receptor Tyrosine Kinases	Reactome	R-HSA-9006934	27	458	8.59985e-07	9.07284e-05	5159|284217|3908|8038|3673|2321|857|3690|3815|3791|1293|3914|3912|3910|3932|245972|1956|6678|1286|1281|2335|1282|3909|4915|5796|55824|131873	25	2
Arrhythmogenic right ventricular cardiomyopathy (ARVC)	KEGG PATHWAY	hsa05412	11	77	9.14754e-07	9.09973e-05	8516|6546|6262|3690|1824|284217|3908|3655|3672|3673|3676	11	0
Peptide ligand-binding receptors	Reactome	R-HSA-375276	16	188	2.10846e-06	0.000180359	1909|6352|719|1233|2847|301|3576|10886|4985|5697|8811|185|4988|887|1907|6376	10	6
Regulation of Insulin-like Growth Factor (IGF) transport and uptake by Insulin-like Growth Factor Binding Proteins (IGFBPs)	Reactome	R-HSA-381426	13	125	2.52625e-06	0.000213215	2200|4052|1462|3912|2719|11098|3371|258|7857|60676|721|2335|8542	11	2
Class A/1 (Rhodopsin-like receptors)	Reactome	R-HSA-373076	21	322	3.2439e-06	0.000256169	1909|56413|6352|719|1812|1233|2847|301|3576|5737|148|887|10886|4985|5697|8811|185|4988|8477|1907|6376	12	9
Post-translational protein phosphorylation	Reactome	R-HSA-8957275	12	108	3.27526e-06	0.000256169	2200|4052|1462|3912|2719|11098|3371|258|7857|721|2335|8542	10	2
Hemostasis	Reactome	R-HSA-109582	31	617	3.30593e-06	0.000256169	10411|3778|1088|11136|3273|3673|3672|3655|3676|10257|857|5270|5271|1191|7056|5627|2769|2812|3932|23052|6678|5328|6546|5593|960|2335|10846|83953|1607|3690|8832	24	7
Hypertrophic cardiomyopathy (HCM)	KEGG PATHWAY	hsa05410	11	90	3.63507e-06	0.000277229	8516|6546|6262|3690|284217|3908|4607|3655|3672|3673|3676	10	1
Pathways in cancer	KEGG PATHWAY	hsa05200	28	530	4.02588e-06	0.000289589	5159|3576|22798|3594|284217|3908|3909|3914|5337|1909|3673|3574|3815|3570|185|2113|3600|3912|3910|26291|1956|3655|7048|7704|1286|2335|1282|1288	23	5
Cell surface interactions at the vascular wall	Reactome	R-HSA-202733	13	135	5.49459e-06	0.000358564	857|960|2335|5627|3690|7056|3932|11136|83953|3655|1088|3676|8832	9	4
Dilated cardiomyopathy (DCM)	KEGG PATHWAY	hsa05414	11	96	6.39453e-06	0.000396837	8516|6546|6262|3690|284217|3908|4607|3655|3672|3673|3676	10	1
Complement and coagulation cascades	KEGG PATHWAY	hsa04610	10	79	7.57469e-06	0.000439888	719|1191|629|7056|3426|5627|721|10747|1380|5328	9	1
Anchoring fibril formation	Reactome	R-HSA-2214320	5	15	2.9819e-05	0.00123369	3909|1286|1288|3914|1282	5	0
Syndecan interactions	Reactome	R-HSA-3000170	6	27	3.28789e-05	0.00133412	1281|2335|3690|3371|3655|3673	6	0
Cytokine Signaling in Immune system	Reactome	R-HSA-1280215	35	836	3.33474e-05	0.00134451	5159|3576|3594|10673|2634|8600|3815|3127|27189|3690|3574|3433|3434|3570|3437|407977|8718|4988|8809|7292|3600|3604|1270|301|3932|1956|5896|10379|9235|960|2335|6352|4985|115650|386653	21	14
Signaling by MET	Reactome	R-HSA-6806834	9	77	3.82632e-05	0.00151379	3914|1281|2335|3910|284217|3908|3909|3673|3912	9	0
Diseases of glycosylation	Reactome	R-HSA-3781865	12	143	4.41524e-05	0.00173593	56999|63827|4969|79875|2719|79695|10418|9510|54437|2262|176|1462	11	1
Calcium signaling pathway	KEGG PATHWAY	hsa04020	14	193	4.71722e-05	0.00179784	5159|6546|56413|952|6262|6263|1812|1909|2769|148|5737|1956|185|887	9	5
Signal Transduction	Reactome	R-HSA-162582	82	2689	4.74311e-05	0.00179784	5159|3576|887|8364|10411|57016|2847|284217|2719|3908|8038|3624|8395|5744|5139|1909|3673|2262|8477|1233|3002|2321|857|723790|1812|3690|3815|3791|3570|7048|1375|1293|50840|4985|185|2015|4988|26230|1272|8811|2769|3914|3912|719|3910|10170|23072|301|56413|148|3932|245972|10886|1956|8337|5896|4036|80835|120892|6678|259295|5593|1286|1281|2335|10846|1282|3909|6352|3375|4915|5737|1607|130399|26212|5796|56…	62	20
Phospholipase D signaling pathway	KEGG PATHWAY	hsa04072	12	148	6.01523e-05	0.00214886	5159|10411|3815|8395|3576|1607|8605|5737|1956|5337|185|100137049	9	3
Regulation of Complement cascade	Reactome	R-HSA-977606	7	47	7.06498e-05	0.00239151	719|1191|629|3426|5627|721|1380	6	1
Innate Immune System	Reactome	R-HSA-168249	39	1043	0.000124146	0.00356447	3903|79888|629|1088|272|10578|5337|5646|10855|64581|1191|6286|4069|353376|81030|5787|5806|84513|51284|3958|7294|719|64135|3932|245972|4773|5553|5328|960|22861|3240|968|3426|5627|115004|721|8972|1380|290	28	11
Toxoplasmosis	KEGG PATHWAY	hsa05145	10	113	0.000125573	0.00356447	3914|345611|22798|3910|284217|3908|3127|3909|3655|3912	8	2
Transport of small molecules	Reactome	R-HSA-382551	30	720	0.000129068	0.00364731	65266|246213|11136|3040|26291|10257|6262|6263|115584|9388|7436|8671|285175|10351|9153|84889|245972|6529|57181|51700|6546|4284|121601|19|5244|1183|5243|81031|51761|358	25	5
G alpha (q) signalling events	Reactome	R-HSA-416476	14	214	0.000132408	0.00367608	56413|887|2769|2847|301|1909|5737|1607|10886|1956|148|185|1907|8477	7	7
Regulation of actin cytoskeleton	KEGG PATHWAY	hsa04810	14	214	0.000132408	0.00367608	8516|5159|2335|85477|8395|3681|106821730|3690|1956|3655|26291|3672|3673|3676	11	3
L1CAM interactions	Reactome	R-HSA-373760	10	117	0.000163607	0.00435138	3912|3690|284217|4897|6335|1956|3672|3673|1272|6328	9	1
Complement cascade	Reactome	R-HSA-166658	7	57	0.00021039	0.00532707	719|1191|629|3426|5627|721|1380	6	1
Glycosaminoglycan metabolism	Reactome	R-HSA-1630316	10	123	0.000238554	0.00583029	10855|63827|960|135152|337876|2719|4969|2262|176|1462	9	1
AGE-RAGE signaling pathway in diabetic complications	KEGG PATHWAY	hsa04933	9	100	0.000241198	0.00587225	1286|1281|2335|1282|3576|7056|1288|185|7048	9	0
Scavenging of heme from plasma	Reactome	R-HSA-2168880	4	13	0.000252136	0.00598891	3250|3040|3240|8542	1	3
Dissolution of Fibrin Clot	Reactome	R-HSA-75205	4	13	0.000252136	0.00598891	5270|3273|5328|5271	3	1
Diseases associated with glycosaminoglycan metabolism	Reactome	R-HSA-3560782	6	41	0.000254443	0.00598891	2719|63827|4969|2262|176|1462	5	1
Metabolic pathways	KEGG PATHWAY	hsa01100	48	1433	0.000264459	0.00615452	2581|5139|57016|79888|8605|272|4907|5337|646625|11227|23205|2525|2527|3284|1543|1638|83401|337876|952|9388|51179|3620|1757|1562|100137049|29958|10170|8395|4882|10855|245972|8529|55808|51301|5105|1807|93432|15|4051|10846|135152|79695|1607|2026|8972|8708|1577|290	37	11
A tetrasaccharide linker sequence is required for GAG synthesis	Reactome	R-HSA-1971475	5	26	0.00027495	0.00637382	2262|135152|63827|2719|1462	5	0
NCAM1 interactions	Reactome	R-HSA-419037	6	42	0.000286162	0.00656306	1286|1281|1282|8128|131873|1293	6	0
TNFs bind their physiological receptors	Reactome	R-HSA-5669034	5	29	0.000429621	0.00885831	8718|10673|7292|8600|3604	4	1
Cytochrome P450 - arranged by substrate type	Reactome	R-HSA-211897	7	66	0.000476408	0.00963471	4051|1545|1543|126410|8529|1562|1577	4	3
O-linked glycosylation	Reactome	R-HSA-5173105	9	111	0.000492217	0.00977125	56999|84752|79875|10164|79695|10418|9510|54437|11227	9	0
PTK6 promotes HIF1A stabilization	Reactome	R-HSA-8857538	3	6	0.000526041	0.00988084	120892|1956|10457	3	0
G alpha (i) signalling events	Reactome	R-HSA-418594	19	405	0.00056325	0.0102453	2719|6352|8811|719|1233|57016|2847|301|3576|259295|4985|10170|50840|5697|80835|4036|2262|4988|6376	13	6
TNF receptor superfamily (TNFSF) members mediating non-canonical NF-kB pathway	Reactome	R-HSA-5676594	4	17	0.000596915	0.0107343	10673|8600|407977|115650	3	1
Chondroitin sulfate/dermatan sulfate metabolism	Reactome	R-HSA-1793185	6	49	0.000604275	0.0107748	63827|135152|337876|2719|2262|1462	6	0
Renin secretion	KEGG PATHWAY	hsa04924	7	69	0.000608723	0.0108236	5593|3778|185|5139|1909|1907|358	6	1
Rheumatoid arthritis	KEGG PATHWAY	hsa05323	8	91	0.000611471	0.0108421	2321|3600|6352|10673|8600|3576|3127|245972	6	2
cGMP-PKG signaling pathway	KEGG PATHWAY	hsa04022	11	167	0.000639892	0.0113143	1909|6546|5593|4882|3778|4879|148|4985|4773|5139|185	9	2
Neutrophil degranulation	Reactome	R-HSA-6798695	21	478	0.00066825	0.0117828	10855|3958|960|5553|719|3903|79888|6286|4069|968|3240|353376|272|5787|290|5337|8972|1088|5806|5328|5646	16	5
Crosslinking of collagen fibrils	Reactome	R-HSA-2243919	4	18	0.000718656	0.0124975	1286|4017|1288|1282	4	0
GPCR downstream signalling	Reactome	R-HSA-388396	38	1108	0.000743271	0.0127504	887|57016|2847|2719|5744|5139|1909|1907|26212|1812|3576|50840|185|2262|4988|26230|2769|719|1233|10170|301|148|10886|1956|259295|4036|80835|8477|56413|6352|10846|3375|5737|1607|4985|5697|8811|6376	24	14
Metabolism of carbohydrates	Reactome	R-HSA-71387	15	288	0.000771573	0.0132002	2525|10855|63827|960|135152|337876|2719|2527|2026|1462|4969|2262|176|8708|5105	14	1
Fatty acid metabolism	KEGG PATHWAY	hsa01212	3	57	0.105779	0.291855	83401|1375|23205	0	3
Inflammation mediated by chemokine and cytokine signaling pathway	PANTHER	P00031	12	201	0.00083889	0.0141983	2769|56413|6352|1233|7373|3576|1303|106821730|57642|4773|1293|6376	7	5
Scavenging by Class A Receptors	Reactome	R-HSA-3000480	4	19	0.000856956	0.0142208	286133|1281|81035|1282	4	0
Defective B4GALT7 causes EDS, progeroid type	Reactome	R-HSA-3560783	4	20	0.00101299	0.015526	2262|63827|2719|1462	4	0
Defective B3GAT3 causes JDSSDHD	Reactome	R-HSA-3560801	4	20	0.00101299	0.015526	2262|63827|2719|1462	4	0
Defective B3GALT6 causes EDSP2 and SEMDJL1	Reactome	R-HSA-4420332	4	20	0.00101299	0.015526	2262|63827|2719|1462	4	0
Signaling by PDGF	Reactome	R-HSA-186797	6	55	0.00105154	0.0158105	5159|1286|1281|1282|131873|1293	5	1
Heparan sulfate/heparin (HS-GAG) metabolism	Reactome	R-HSA-1638091	6	55	0.00105154	0.0158105	10855|63827|135152|2719|2262|1462	6	0
Signaling by GPCR	Reactome	R-HSA-372790	39	1170	0.00105772	0.0158658	887|57016|2847|2719|5744|5139|1909|1907|26212|1812|3576|50840|185|2262|4988|26230|2769|719|1233|10170|301|148|2015|10886|1956|259295|4036|80835|8477|56413|6352|10846|3375|5737|1607|4985|5697|8811|6376	25	14
Defective B3GALTL causes Peters-plus syndrome (PpS)	Reactome	R-HSA-5083635	5	37	0.00115924	0.0171448	56999|79875|9510|54437|10418	5	0
African trypanosomiasis	KEGG PATHWAY	hsa05143	5	37	0.00115924	0.0171448	3250|3040|3620|8542|3910	1	4
O-glycosylation of TSR domain-containing proteins	Reactome	R-HSA-5173214	5	38	0.0012915	0.0187504	56999|79875|9510|54437|10418	5	0
Synthesis of (16-20)-hydroxyeicosatetraenoic acids (HETE)	Reactome	R-HSA-2142816	3	9	0.0013203	0.0187809	8529|1545|1543	1	2
Arachidonic acid metabolism	Reactome	R-HSA-2142753	6	59	0.00146754	0.0204615	4051|1545|1543|126410|8529|145482	3	3
Vascular smooth muscle contraction	KEGG PATHWAY	hsa04270	9	132	0.00155199	0.0215914	3778|4882|185|4879|148|8605|1909|1907|100137049	5	4
NCAM signaling for neurite out-growth	Reactome	R-HSA-375165	6	60	0.00158877	0.0218187	1286|1281|1282|8128|131873|1293	6	0
Type I hemidesmosome assembly	Reactome	R-HSA-446107	3	11	0.0021235	0.0273207	3655|3914|3909	3	0
Platelet activation, signaling and aggregation	Reactome	R-HSA-76002	13	260	0.00236664	0.0297239	2769|2335|10411|2812|3690|1607|3932|1191|5627|3273|23052|6678|10257	9	4
Salivary secretion	KEGG PATHWAY	hsa04970	7	90	0.00254355	0.0312779	3783|5593|3778|6263|4069|952|148	3	4
ABC transporters	KEGG PATHWAY	hsa02010	5	45	0.00254967	0.0312779	19|5244|10257|5243|10351	5	0
Miscellaneous substrates	Reactome	R-HSA-211958	3	12	0.00261712	0.0314352	8529|126410|4051	1	2
Eicosanoids	Reactome	R-HSA-211979	3	12	0.00261712	0.0314352	8529|126410|4051	1	2
Ras signaling pathway	KEGG PATHWAY	hsa04014	12	232	0.00263597	0.0315912	5159|2321|3815|4915|3791|106821730|8605|1956|5337|26291|2113|100137049	8	4
Proteoglycans in cancer	KEGG PATHWAY	hsa05205	11	203	0.00278919	0.0326351	10855|857|960|2335|3690|2719|3791|1956|3673|3236|5328	11	0
Diseases associated with O-glycosylation of proteins	Reactome	R-HSA-3906995	6	68	0.00285216	0.0332489	56999|79875|79695|10418|9510|54437	6	0
Staphylococcus aureus infection	KEGG PATHWAY	hsa05150	6	68	0.00285216	0.0332489	719|629|3127|3426|721|10747	5	1
Cell adhesion molecules (CAMs)	KEGG PATHWAY	hsa04514	9	146	0.00295431	0.0342505	8516|1272|4897|3127|5797|3655|3676|1002|1462	9	0
Developmental Biology	Reactome	R-HSA-1266738	35	1082	0.00297915	0.0344754	8364|284217|3860|4897|3672|3673|3912|1830|79727|723790|387264|3690|440021|3570|7436|1293|6328|9119|6586|1272|106821730|1956|8337|8128|353135|5105|1286|1281|1282|1824|3375|130399|6335|131873|1002	24	11
Ether lipid metabolism	KEGG PATHWAY	hsa00565	5	47	0.00303203	0.0347415	5168|79888|100137049|5337|8605	4	1
biosynthesis of ABH and Lewis epitopes from type 2 precursor disaccharide	BioCyc	PWY-7831	3	13	0.00317589	0.0355813	2525|2527|8128	3	0
Erythrocytes take up carbon dioxide and release oxygen	Reactome	R-HSA-1237044	3	13	0.00317589	0.0355813	51700|3040|358	2	1
O2/CO2 exchange in erythrocytes	Reactome	R-HSA-1480926	3	13	0.00317589	0.0355813	51700|3040|358	2	1
TGF-beta signaling pathway	KEGG PATHWAY	hsa04350	7	94	0.00319224	0.0357012	2200|4052|79875|3624|130399|151449|7048	7	0
Muscle contraction	Reactome	R-HSA-397014	11	209	0.00344263	0.0375722	6546|6262|6263|301|4882|6335|4607|3672|4703|7135|6328	8	3
Intestinal immune network for IgA production	KEGG PATHWAY	hsa04672	5	49	0.00357695	0.0387044	10673|3600|3676|3127|115650	4	1
Ovarian steroidogenesis	KEGG PATHWAY	hsa04913	5	49	0.00357695	0.0387044	1545|3284|100137049|1543|8605	3	2
Acetylcholine binding and downstream events	Reactome	R-HSA-181431	3	14	0.00380241	0.0398195	1146|55584|1137	1	2
Postsynaptic nicotinic acetylcholine receptors	Reactome	R-HSA-622327	3	14	0.00380241	0.0398195	1146|55584|1137	1	2
Metabolism	Reactome	R-HSA-1430728	58	2075	0.00414123	0.0427657	2581|23205|10411|57016|79888|50486|2719|8605|272|4907|5337|145482|176|5646|2525|2527|1545|1543|1638|83401|337876|952|51179|1375|4969|3620|2262|26230|100137049|1462|2769|29958|5168|8395|63827|126410|10855|1757|857|4036|15|3284|1562|5105|1807|5593|11000|960|4051|19|135152|8529|5243|2026|5244|167127|8708|1577	45	13
Choline metabolism in cancer	KEGG PATHWAY	hsa05231	7	99	0.00417231	0.0427657	5159|8395|1607|8605|1956|5337|100137049	4	3
Mucin type O-glycan biosynthesis	KEGG PATHWAY	hsa00512	4	31	0.00423322	0.042874	11227|55808|79695|51301	3	1
TNFR2 non-canonical NF-kB pathway	Reactome	R-HSA-5668541	7	100	0.00439296	0.0438931	7292|3604|10673|8600|407977|8718|115650	5	2
NF-kappa B signaling pathway	KEGG PATHWAY	hsa04064	7	100	0.00439296	0.0438931	10673|8600|3576|353376|115650|3932|5328	5	2
Fatty acids	Reactome	R-HSA-211935	3	15	0.00449903	0.0438931	8529|126410|4051	1	2
cGMP effects	Reactome	R-HSA-418457	3	15	0.00449903	0.0438931	5593|3778|10846	3	0
TFAP2 (AP-2) family regulates transcription of growth factors and their receptors	Reactome	R-HSA-8866910	3	15	0.00449903	0.0438931	93659|1956|3815	2	1
Platelet Adhesion to exposed collagen	Reactome	R-HSA-75892	3	15	0.00449903	0.0438931	3672|3673|2812	3	0
Platelet degranulation	Reactome	R-HSA-114608	8	128	0.0045773	0.0441682	2335|5627|3690|23052|1191|3273|6678|10257	7	1
Immunoregulatory interactions between a Lymphoid and a non-Lymphoid cell	Reactome	R-HSA-198933	8	128	0.0045773	0.0441682	3386|1281|81035|3903|946|131450|4345|3676	6	2
Relaxin signaling pathway	KEGG PATHWAY	hsa04926	8	130	0.00499444	0.0467675	2769|1286|1281|1282|4322|1288|1956|7048	7	1
