# Supplementary material for: ROP18-Mediated Transcriptional Reprogramming of HEK293T Cell Reveals New Roles of ROP18 in the Interplay Between Toxoplasma gondii and the Host Cell
Source: Front Cell Infect Microbiol. 2020 Nov 30;10:586946. doi: 10.3389/fcimb.2020.586946 (PMC7734210; doi:10.3389/fcimb.2020.586946)
Supplement: Supplementary Table 4 — Analysis of KEGG disease related pathway involving the differentially expressed genes altered by ROP18 of T. gondii RH strain. [file Table_4.xlsx]

## Sheet: Disease
Disease pathways	Database	Input gene number	Background gene number	P-Value	Corrected P-Value	Input gene ID	Number of upregulated gene	Number of downregulated gene
Congenital malformations	KEGG DISEASE	47	900	3.21977e-09	8.86136e-07	1146|1303|10149|8600|4322|176|3909|3914|5744|5139|1909|3655|2200|2201|1545|9289|5271|341640|185|63910|3860|8626|8516|285175|2719|3912|126410|4882|64135|4053|4036|3236|6678|7704|1286|1281|2335|1282|7373|860|27031|5913|63895|57211|8642|27151|84700	45	2
Congenital malformations of the musculoskeletal system	KEGG DISEASE	18	201	2.47539e-07	3.54452e-05	2200|2201|2719|3236|2335|4882|860|8600|4322|64135|8626|5744|5139|176|57211|8642|6678|84700	17	1
Cardiovascular diseases	KEGG DISEASE	21	342	7.76205e-06	0.0004433	3783|857|6262|2812|3690|1824|629|1282|3791|3426|4607|6335|81031|5627|3273|4907|3040|3673|8642|7048|7056	17	4
Immune system diseases	KEGG DISEASE	18	278	1.75574e-05	0.000854912	7292|64581|345611|3815|3690|629|3426|91662|5243|3932|3594|6892|64135|5896|721|10747|6352|115650	10	8
Nervous system diseases	KEGG DISEASE	36	859	2.53186e-05	0.001153	5159|57709|629|3778|57010|1288|246213|27286|6606|94137|4340|2202|4284|4069|22999|7436|3769|1293|8842|1406|1462|84570|1137|10397|120892|15|10846|2895|146167|3426|3371|6335|51761|1410|6328|5913	23	13
Eye disease	KEGG DISEASE	15	249	0.000181736	0.00477339	2202|57709|4284|84570|629|146167|3426|22999|57010|94137|1410|8842|1406|3769|1462	9	6
Vascular diseases	KEGG DISEASE	7	61	0.000307553	0.00697782	1282|5627|3791|4907|6335|81031|7048	7	0
Epidermolysis bullosa, junctional	KEGG DISEASE	3	6	0.000526041	0.00988084	3655|3914|3909	3	0
Atypical hemolytic uremic syndrome	KEGG DISEASE	3	8	0.00100436	0.015526	629|7056|3426	3	0
Congenital malformations of skin	KEGG DISEASE	10	154	0.0012303	0.0179857	3914|1281|5271|126410|1303|7373|8626|3909|63910|3655	9	1
Hematologic diseases	KEGG DISEASE	10	181	0.00374287	0.0398195	3783|2812|3690|629|7056|3426|5627|3273|3040|3673	7	3
Inherited thrombophilia	KEGG DISEASE	3	14	0.00380241	0.0398195	5627|7056|3273	2	1
Musculoskeletal diseases	KEGG DISEASE	9	156	0.00445994	0.0438931	4703|1303|8600|118429|3908|5243|176|1410|1293	9	0
Primary immunodeficiency	KEGG DISEASE	9	160	0.00520704	0.0484003	3594|629|3426|3932|6892|5896|721|10747|115650	5	4
