# Supplementary material for: ROP18-Mediated Transcriptional Reprogramming of HEK293T Cell Reveals New Roles of ROP18 in the Interplay Between Toxoplasma gondii and the Host Cell
Source: Front Cell Infect Microbiol. 2020 Nov 30;10:586946. doi: 10.3389/fcimb.2020.586946 (PMC7734210; doi:10.3389/fcimb.2020.586946)
Supplement: Supplementary Table 5 — GO enrichment analysis of the differentially expressed genes altered by ROP18 of T. gondii RH strain. [file Table_5.xlsx]

## Sheet: GO Term
GO Term	Database	ID	GO Classes	Input gene number	Background gene number	P-Value	Corrected P-Value	Input gene ID	Number of upregulated gene	Number of downregulated gene
response to external stimulus	Gene Ontology	GO:0009605	biological_process	32	366	1.03441e-11	5.95256e-09	4915|223117|3673|10855|64581|5270|1543|3250|3127|4907|57088|25758|3620|57048|5806|7294|6586|301|64135|6352|120892|6678|56413|960|1824|3240|91662|115004|4856|1380|6376|358	24	8
integral component of membrane	Gene Ontology	GO:0016021	cellular_component	48	871	4.16184e-10	1.41161e-07	5159|1146|10673|285175|10164|8038|1088|246213|10343|1909|2824|284904|2827|10257|3386|100130519|6263|3690|3127|57221|387914|146395|2015|4988|8842|8809|3600|719|5168|84570|51761|148|10886|84077|259295|8128|6529|8477|8578|3783|341116|1824|57709|1638|81031|5794|26002|56106	35	13
cell periphery	Gene Ontology	GO:0071944	cellular_component	46	812	4.23705e-10	1.41161e-07	1146|4360|10411|3903|10673|629|3778|3908|10457|27185|4345|11119|1812|4065|3594|4905|8492|83483|50840|118429|185|8718|8600|286133|3958|7294|5168|84570|4882|26509|10886|10397|8578|27197|6546|285175|1410|22987|5244|6653|5737|130399|81035|721|54923|1002	36	10
extracellular region	Gene Ontology	GO:0005576	cellular_component	43	736	6.61182e-10	1.99299e-07	57016|284217|3860|3909|1288|27286|3914|27189|79742|57493|10855|723790|5271|3690|3570|341640|5627|10747|100137049|8600|5697|3600|6586|3556|5168|3932|100499483|7047|118429|6352|3547|960|4053|5244|3240|4879|94027|3250|2026|54742|131873|54923|290	31	12
regulation of multicellular organismal process	Gene Ontology	GO:0051239	biological_process	30	428	5.93439e-09	1.46836e-06	8364|10411|6653|27286|3273|10512|3673|353376|7135|2201|10855|79727|9289|56892|7056|3570|7048|7262|185|7294|6586|3620|2321|3624|6678|124925|4879|6695|144347|358	22	8
system development	Gene Ontology	GO:0048731	biological_process	37	701	1.20436e-07	2.06044e-05	5159|79888|4897|258|3273|3655|3673|4340|3215|4703|1812|1191|3570|22999|185|2113|8516|7292|63827|3910|3620|4883|3624|5896|4607|9985|124925|7704|1286|1282|3371|290|54437|55584|1380|6376|5798	29	8
positive regulation of multicellular organismal process	Gene Ontology	GO:0051240	biological_process	20	242	1.8034e-07	2.92706e-05	6546|7292|1545|6352|719|7056|3574|301|4322|4897|5789|4879|7436|3273|3620|1909|7294|1406|6376|9510	15	5
collagen metabolic process	Gene Ontology	GO:0032963	biological_process	8	27	2.43779e-07	3.54452e-05	1286|1282|1303|4322|1288|3570|131873|1293	8	0
extracellular vesicle	Gene Ontology	GO:1903561	cellular_component	30	514	2.61953e-07	3.54452e-05	3778|3909|1088|3040|9052|3676|3008|1830|4703|4065|5627|51179|83483|1293|8842|3860|3910|301|100499483|7047|10202|8337|10397|6262|26230|85477|3240|5243|8972|1380	21	9
cell surface	Gene Ontology	GO:0009986	cellular_component	14	119	2.68778e-07	3.54452e-05	8516|7292|1803|4360|3321|115650|952|7056|6529|27286|290|3672|8406|4340	12	2
cell adhesion	Gene Ontology	GO:0007155	biological_process	18	203	2.83353e-07	3.5581e-05	3600|6352|3912|1303|946|10085|1272|3576|10418|5789|8578|2824|3655|4340|8642|1002|8406|1462	14	4
locomotion	Gene Ontology	GO:0040011	biological_process	20	250	2.92293e-07	3.5581e-05	1281|719|301|4147|1803|4897|27185|1767|5796|1956|6695|10512|4319|3672|1907|120892|8642|1002|5328|1462	19	1
cell surface receptor signaling pathway	Gene Ontology	GO:0007166	biological_process	27	449	5.99949e-07	6.78157e-05	2719|27189|2201|1545|9289|3690|3434|3127|22999|353376|407977|2015|7292|3958|6586|1270|23072|3932|857|4773|10379|3783|4052|4915|8811|57211|115650	19	8
cellular response to cytokine stimulus	Gene Ontology	GO:0071345	biological_process	14	132	8.44205e-07	9.05732e-05	857|2335|3594|10673|8600|3434|91662|353376|407977|8718|3437|4882|6376|4360	7	7
cellular process	Gene Ontology	GO:0009987	biological_process	84	2484	9.05217e-07	9.09973e-05	5159|162540|1767|134829|55888|93082|286749|79888|1909|3908|2769|8605|19|51513|6892|4907|6606|80835|3673|27185|3437|116443|283383|145781|2895|2321|553158|4703|57497|133584|3196|3250|337876|57684|80108|341640|144347|57221|7048|7436|50840|2015|8842|5806|79689|375616|51284|7292|3600|3815|1270|11136|55016|148|166348|1545|64135|5553|60676|9289|80709|57181|205860|3783|11000|3203|2335|10129|85315|85477|1…	62	22
angiogenesis	Gene Ontology	GO:0001525	biological_process	10	61	9.34412e-07	9.09973e-05	10855|9289|719|4017|4897|7048|5797|4856|6678|358	10	0
positive regulation of cell population proliferation	Gene Ontology	GO:0008284	biological_process	14	140	1.60452e-06	0.000151194	2202|952|1803|3815|1270|3574|4915|7292|2321|10673|4773|301|27185|338773	13	1
extracellular matrix organization	Gene Ontology	GO:0030198	biological_process	9	50	1.64809e-06	0.000151194	2201|1545|1282|3690|25890|4017|7373|3672|3655	9	0
blood vessel development	Gene Ontology	GO:0001568	biological_process	12	102	1.90269e-06	0.000167113	10855|857|6352|3910|3690|4897|2719|3791|4879|7857|4036|6376	10	2
biological adhesion	Gene Ontology	GO:0022610	biological_process	17	210	1.92722e-06	0.000167113	3386|4045|10855|960|3910|1824|7292|3127|129804|10418|1293|3655|2015|3673|4345|1462|8832	16	1
regulation of transport	Gene Ontology	GO:0051049	biological_process	19	265	2.62874e-06	0.000216103	6546|7292|4915|6262|8811|90506|19|79026|1272|3778|6653|3624|4985|94122|5337|2824|4856|5806|290	17	2
positive regulation of biological process	Gene Ontology	GO:0048518	biological_process	38	845	3.31847e-06	0.000256169	10411|3594|8626|4897|89857|257144|3273|3673|3040|11119|2202|1543|4284|952|3791|223117|83483|407977|4988|5789|375616|8811|81035|148|55824|3655|10397|2335|7704|960|1812|6653|91662|116496|133584|151449|721|5913	23	15
response to stimulus	Gene Ontology	GO:0050896	biological_process	52	1343	3.79894e-06	0.000282909	345611|152330|9388|629|3778|57010|8605|10343|8529|3600|5744|5139|94137|3672|3655|7135|2201|857|3690|3676|6286|4069|7056|4671|10149|80835|8626|100137049|388662|2769|4322|127943|10351|3604|1272|10886|10379|9235|553158|5328|3783|4053|83953|1824|3240|10561|3371|257144|5797|9185|51761|10578	36	16
cell migration	Gene Ontology	GO:0016477	biological_process	16	198	3.91882e-06	0.000285128	56413|3958|9289|1812|10411|4319|719|3908|91662|3570|27286|1545|5270|2113|3676|5646	13	3
extracellular matrix structural constituent	Gene Ontology	GO:0005201	molecular_function	5	9	4.23246e-06	0.000297683	7980|2200|1310|1288|1282	5	0
tissue migration	Gene Ontology	GO:0090130	biological_process	7	29	4.47678e-06	0.000308022	3690|407977|3273|3673|2113|6678|5646	4	3
cell population proliferation	Gene Ontology	GO:0008283	biological_process	21	333	5.28794e-06	0.000356092	5159|3958|6352|3604|3620|3624|1909|3570|5243|3932|407977|8406|4036|8718|26291|120892|358|10202|10457|5328|5697	13	8
regulation of cell communication	Gene Ontology	GO:0010646	biological_process	26	478	5.41751e-06	0.000357217	5159|23551|10411|8626|3273|27185|8406|51555|3574|952|22999|185|26230|23213|6586|6447|10886|1956|4052|10846|26509|27031|4915|6653|91662|6376	21	5
metabolic process	Gene Ontology	GO:0008152	biological_process	61	1706	6.19868e-06	0.00039634	5159|4188|4069|887|93082|79888|503582|11098|8038|272|5744|5139|646625|3672|3673|79875|100526835|57615|1545|723790|9985|133584|54933|1191|79026|166348|57684|4905|3570|57221|5787|1375|4969|113730|1562|2113|51200|1909|2812|5168|3624|8529|245972|10886|84752|8336|5896|15|55808|57181|1281|4051|1282|860|5737|5627|5794|6695|131873|952|64922	42	19
calcium ion binding	Gene Ontology	GO:0005509	molecular_function	13	137	6.367e-06	0.000396837	2202|129804|133584|79888|56147|7056|79987|10085|10343|56106|100137049|1002|1462	11	2
cation transport	Gene Ontology	GO:0006812	biological_process	15	184	7.06944e-06	0.000430284	286133|1146|1812|79026|65266|4905|116443|246213|6335|221074|3273|8811|3769|63895|57181	10	5
endopeptidase activity	Gene Ontology	GO:0004175	molecular_function	13	139	7.35946e-06	0.000434342	56999|54933|5627|1410|8626|91662|4671|8038|8492|5896|10747|6695|5646	9	4
biological regulation	Gene Ontology	GO:0065007	biological_process	64	1832	7.41058e-06	0.000434342	4188|4915|10129|57684|152330|2634|2719|3908|3909|94027|272|9185|5744|5139|26291|7135|8406|57615|55841|79689|1183|10231|3815|3127|25758|1018|2847|10747|4985|2113|3604|642273|2812|1270|301|56999|3624|259295|3932|1757|1956|131450|10397|80835|120892|22822|1543|7704|15|19|3240|4879|3426|3371|116496|81030|221074|151449|952|386653|8642|338773|290|358	47	17
response to xenobiotic stimulus	Gene Ontology	GO:0009410	biological_process	8	46	7.84354e-06	0.0004433	1545|6262|5244|1909|6529|4988|1562|358	7	1
positive regulation of developmental process	Gene Ontology	GO:0051094	biological_process	15	188	8.98531e-06	0.000498921	6546|79727|5270|719|10411|85477|3620|8626|4915|3791|7436|1545|4773|5139|338773	12	3
anatomical structure morphogenesis	Gene Ontology	GO:0009653	biological_process	22	375	9.35701e-06	0.000502154	1303|3860|4897|27286|223117|3655|7135|57493|2321|9289|57497|4147|22999|7436|719|4773|3236|4133|4879|358|290|7857	19	3
regulation of vasculature development	Gene Ontology	GO:1901342	biological_process	7	33	9.36086e-06	0.000502154	2321|23213|3576|27286|407977|2113|358	6	1
regulation of hydrolase activity	Gene Ontology	GO:0051336	biological_process	17	239	9.61373e-06	0.000507124	1909|5159|857|7294|10411|301|8626|57709|6653|3932|721|124857|3655|8477|57181|6695|358	10	7
neuronal cell body	Gene Ontology	GO:0043025	cellular_component	10	82	1.02072e-05	0.000529601	124925|1812|3375|4671|2026|4988|4856|6328|116443|5798	6	4
metal ion binding	Gene Ontology	GO:0046872	molecular_function	31	657	1.08508e-05	0.000553914	8626|56147|79987|272|9185|176|7135|6262|1543|10085|337876|10747|1462|2769|7047|94122|60676|3268|10418|7048|7704|116179|4053|4052|135152|4017|342931|51761|56106|8642|290	24	7
extracellular organelle	Gene Ontology	GO:0043230	cellular_component	24	444	1.35718e-05	0.000676454	129804|1303|2719|11098|2199|3040|2200|79689|51179|4969|26230|245972|3778|3908|4036|26509|8336|10397|5105|4053|100499483|85477|7373|1380	19	5
immune response	Gene Ontology	GO:0006955	biological_process	17	251	1.74075e-05	0.000854183	3556|127943|4360|3604|22861|3576|55601|257144|64135|10537|3273|5896|10379|9235|1380|8809|8832	12	5
anatomical structure formation involved in morphogenesis	Gene Ontology	GO:0048646	biological_process	12	130	1.85141e-05	0.000887834	10855|857|3912|2895|8626|10529|407977|4773|1909|3673|6678|115650	10	2
regulation of multicellular organismal development	Gene Ontology	GO:2000026	biological_process	18	282	2.09929e-05	0.000991679	124925|1545|5270|2335|3815|85477|8600|3624|7048|5797|5168|5896|9510|54437|51761|1281|1002|5328	17	1
cell motility	Gene Ontology	GO:0048870	biological_process	15	204	2.20848e-05	0.00102792	857|5270|2335|1812|3909|55567|257144|7262|27286|3273|1907|10512|3655|1767|4773	12	3
cell morphogenesis involved in neuron differentiation	Gene Ontology	GO:0048667	biological_process	9	72	2.36122e-05	0.00108308	4969|4147|4897|57010|5797|7436|151449|5789|57497	6	3
cellular response to organic substance	Gene Ontology	GO:0071310	biological_process	21	373	2.63435e-05	0.00117664	3556|7292|4915|6262|6586|7294|857|8600|3433|4053|10886|64581|4985|5139|57048|4360|960|167127|23213|120892|4052	19	2
cell communication	Gene Ontology	GO:0007154	biological_process	40	1003	2.67765e-05	0.00117664	952|10149|50486|83873|26291|11119|2201|2202|64581|6262|57497|3574|3576|3570|5168|83483|8718|4988|170261|284217|145781|7294|6586|3815|1270|301|63827|55824|857|9235|124925|19|3375|4879|5697|81035|346389|1380|64922|386653	26	14
nephron development	Gene Ontology	GO:0072006	biological_process	6	26	2.73386e-05	0.00117664	5159|1286|23213|65266|2719|8842	5	1
cytokine production	Gene Ontology	GO:0001816	biological_process	10	93	2.77065e-05	0.00117664	51284|23213|301|55601|3624|10457|5553|3620|6376|8832	7	3
lymphocyte proliferation	Gene Ontology	GO:0046651	biological_process	7	40	2.81437e-05	0.00117664	11119|3958|3594|10673|301|4773|57181	6	1
plasma membrane	Gene Ontology	GO:0005886	cellular_component	32	726	2.82543e-05	0.00117664	347051|54798|3778|83873|22999|4345|5270|54933|952|3791|3266|10673|185|8842|2669|9153|2812|5168|1137|4036|6262|120892|56413|2335|968|257144|2026|221074|57211|8642|5913|5798	25	7
anatomical structure development	Gene Ontology	GO:0048856	biological_process	36	868	3.11463e-05	0.00127197	5159|152330|284217|8038|10129|2824|3673|3676|3215|79727|3236|4284|1638|3574|185|8842|6328|9119|57538|7402|10170|301|124857|857|8128|2334|22822|1281|4052|4879|5797|3196|151449|5798|1002|358	28	8
regulation of biological process	Gene Ontology	GO:0050789	biological_process	60	1778	3.77258e-05	0.00150191	3240|5553|7056|3909|57010|284391|10129|7857|2199|2824|359787|4345|7135|3681|4360|145781|3556|4703|283383|133584|1191|3791|22999|3437|25758|8718|135656|2113|56159|3958|127943|55841|5168|8395|4882|223117|106821730|148|10747|5737|100526835|8337|5896|80835|553158|6678|4915|3236|27254|1824|22861|57709|257144|5789|3196|721|55584|338773|6695|5798	47	13
head development	Gene Ontology	GO:0060322	biological_process	11	121	4.65953e-05	0.00178985	124925|63827|3912|6546|2895|1272|1282|1638|1956|2113|7048	10	1
plasma membrane signaling receptor complex	Gene Ontology	GO:0098802	cellular_component	6	29	4.66549e-05	0.00178985	1146|3690|3570|3672|3673|3676	5	1
neuropeptide signaling pathway	Gene Ontology	GO:0007218	biological_process	5	17	4.90792e-05	0.00182779	6447|56413|4985|5697|114815	4	1
organic substance transport	Gene Ontology	GO:0071702	biological_process	22	421	4.93762e-05	0.00182779	56999|4905|8600|11136|3273|3040|8542|115584|3434|8671|135656|3624|245972|4036|51700|2335|114960|5244|121601|5798|6376|358	14	8
regulation of cell differentiation	Gene Ontology	GO:0045595	biological_process	16	249	5.51044e-05	0.00201625	1272|7704|151449|3815|1270|3574|27031|223117|152330|338773|85477|22999|8600|185|120892|144347	15	1
movement of cell or subcellular component	Gene Ontology	GO:0006928	biological_process	16	250	5.76194e-05	0.00208418	4319|2202|5270|6586|642273|3910|1824|1909|7056|83483|151449|54437|185|6352|8642|5328	14	2
calcium ion homeostasis	Gene Ontology	GO:0055074	biological_process	8	63	6.04261e-05	0.00214886	2769|952|2847|185|148|8811|1909|1907	2	6
regulation of immune system process	Gene Ontology	GO:0002682	biological_process	15	225	6.32757e-05	0.0022252	3783|7292|3600|7294|3903|1191|8600|64135|3624|5243|55824|83483|3273|131450|115650	10	5
lipase activity	Gene Ontology	GO:0016298	molecular_function	6	31	6.47021e-05	0.00223235	5159|6352|719|301|9388|7294	4	2
primary metabolic process	Gene Ontology	GO:0044238	biological_process	54	1578	6.53892e-05	0.00223235	56999|286749|4905|2719|176|27287|7857|1909|4224|26291|2200|3215|1545|133584|5627|25849|166348|4069|3791|4907|4985|185|2262|1562|51200|84513|57538|23213|8395|93432|64135|8718|1956|10202|9985|166979|353135|5105|51700|7704|2334|79956|10846|124411|19|4879|56159|5796|3620|64146|115650|721|79716|6695	38	16
regulation of molecular function	Gene Ontology	GO:0065009	biological_process	25	525	6.55953e-05	0.00223235	10411|65266|7857|9235|1907|3676|1545|5270|5627|3574|22999|124857|26230|8626|3600|4883|148|223117|4607|22861|57709|91662|3690|4856|6376	17	8
regulation of cell population proliferation	Gene Ontology	GO:0042127	biological_process	16	255	7.17699e-05	0.00240372	5159|7704|1803|3604|1191|3624|4883|7292|7294|130399|3273|4988|120892|6678|115650|358	13	3
regulation of heart rate	Gene Ontology	GO:0002027	biological_process	5	19	7.67635e-05	0.00254405	100526835|6546|857|148|1824	4	1
response to other organism	Gene Ontology	GO:0051707	biological_process	14	203	7.84563e-05	0.00256335	345611|4360|3250|629|3576|4671|7294|5627|64135|721|10747|6352|6678|5328	10	4
collagen binding	Gene Ontology	GO:0005518	molecular_function	4	9	8.04713e-05	0.00256335	3672|22795|4322|7373	4	0
complement activation	Gene Ontology	GO:0006956	biological_process	4	9	8.04713e-05	0.00256335	10747|5627|629|721	3	1
signaling	Gene Ontology	GO:0023052	biological_process	38	984	8.05857e-05	0.00256335	4188|887|10411|3908|57010|8605|9229|1909|10512|8642|26212|5270|3604|3791|57221|185|170261|100137049|8516|7294|2812|1270|8395|4882|106821730|259295|10397|7048|2335|4052|946|860|3681|6653|5796|1380|6695|114815	32	6
neuron differentiation	Gene Ontology	GO:0030182	biological_process	13	178	8.16623e-05	0.00257175	151449|3196|1270|84570|3908|5789|5797|1191|116443|4969|3672|1002|6695	12	1
intrinsic component of membrane	Gene Ontology	GO:0031224	cellular_component	34	843	8.61012e-05	0.00268483	147664|29881|57709|152330|3778|3321|10343|4340|11119|2527|4284|4065|57221|7436|10164|3815|84570|63827|114815|259295|80835|8477|3284|6546|93432|83259|135152|3681|146167|26002|114801|1002|64922|5798	24	10
response to acid chemical	Gene Ontology	GO:0001101	biological_process	7	49	8.95336e-05	0.0027284	7292|15|10411|1282|3860|6678|358	6	1
multicellular organismal process	Gene Ontology	GO:0032501	biological_process	41	1100	8.96014e-05	0.0027284	57016|8600|8529|27287|5744|1909|4340|10855|79727|4284|56892|3574|3910|4671|5168|5787|4969|8718|100137049|388662|6328|3912|55841|3604|1270|3620|55601|26212|10529|26509|6529|353135|22989|27031|3371|221074|115650|57211|55584|6695|7402	29	12
animal organ morphogenesis	Gene Ontology	GO:0009887	biological_process	12	155	9.08234e-05	0.0027284	4188|857|1281|60676|65266|51513|8600|4607|3673|8842|23213|144347	9	3
membrane	Gene Ontology	GO:0016020	cellular_component	50	1443	9.09466e-05	0.0027284	8364|10411|152330|79888|118429|56147|79987|6892|9229|8642|4360|145781|3556|1830|1545|9289|1812|4065|337876|353376|10149|4985|399947|1293|8516|3386|126410|84889|4882|259295|10886|84752|10397|7048|51700|5593|3547|4051|653567|1380|4915|3371|6335|8811|5244|1410|114801|1577|5913|5798	40	10
ion binding	Gene Ontology	GO:0043167	molecular_function	37	962	0.000107709	0.00320092	56999|93082|404037|2634|8626|3778|8038|57010|79987|176|3673|3676|79727|6263|1812|155038|4969|79888|170261|10404|84671|9582|64581|8128|7048|2199|1543|4051|135152|25891|4915|1183|2026|84708|26002|1002|84700	28	9
transporter activity	Gene Ontology	GO:0005215	molecular_function	14	210	0.000109919	0.00323622	857|1146|134829|84889|146167|2564|10343|57048|6529|3040|55584|116443|10257|6263	12	2
cardiovascular system development	Gene Ontology	GO:0072358	biological_process	10	112	0.000117331	0.0034226	3576|9289|1282|6352|3815|4879|407977|3273|4856|358	6	4
response to organic cyclic compound	Gene Ontology	GO:0014070	biological_process	11	136	0.000123303	0.00356396	1543|1812|5244|952|7048|6678|5139|1410|167127|120892|358	9	2
regulation of cell motility	Gene Ontology	GO:2000145	biological_process	10	113	0.000125573	0.00356447	2321|3958|5270|642273|3815|5168|301|83483|3273|23213	8	2
response to biotic stimulus	Gene Ontology	GO:0009607	biological_process	14	214	0.000132408	0.00367608	10964|6352|2335|10537|1191|857|3576|3434|3570|4671|721|1909|8718|4988	7	7
cellular anatomical entity	Gene Ontology	GO:0110165	biological_process	84	2864	0.00013635	0.00375259	4340|9388|1146|134829|115650|3594|2634|629|2719|94027|11136|6892|5139|6352|11227|2199|55567|116443|8406|5593|3002|2527|1545|723790|1543|4065|10085|4905|4671|7980|10170|284348|283971|10747|26230|5646|5806|55824|1462|51284|55888|127943|10351|29958|8637|23072|342096|346389|93432|148|4053|63910|94122|60676|10379|1281|389136|1288|22822|353135|124925|7704|1286|960|4052|4051|3321|85477|22989|3624|121601…	57	27
membrane-bounded organelle	Gene Ontology	GO:0043227	cellular_component	64	2030	0.000138476	0.0037626	4188|952|23205|10411|3903|387914|79694|503582|56147|1088|284391|27287|10457|51179|646625|145482|3673|3215|55016|10964|723790|6447|56892|1183|155038|84671|3791|7634|3437|4969|57048|102724594|1462|55888|29958|3815|64581|63827|3932|100499483|1286|10202|118429|3284|22822|5328|6546|5593|8708|79689|55286|85477|1824|91156|4017|79695|285676|721|5244|1310|8972|5798|1380|8832	37	27
tetrapyrrole binding	Gene Ontology	GO:0046906	molecular_function	5	22	0.000139091	0.0037626	3040|8529|1577|1543|3620	1	4
apoptotic process	Gene Ontology	GO:0006915	biological_process	17	302	0.000150297	0.00403127	5159|6262|115584|57048|155038|952|7048|56159|1410|1956|151449|10397|3672|26291|26230|3437|120892	12	5
multicellular organism development	Gene Ontology	GO:0007275	biological_process	32	802	0.000165682	0.00436987	56999|10411|10537|8600|4322|246213|3273|2200|3215|79727|4703|3574|4907|7262|4969|8626|8516|3914|3912|719|1310|1767|8477|8578|7048|6546|85477|4915|5789|3196|338773|6376	25	7
positive regulation of immune system process	Gene Ontology	GO:0002684	biological_process	11	143	0.000185885	0.0048422	11119|64581|85477|10673|3574|5243|3932|1191|81035|1909|3676	9	2
establishment of localization	Gene Ontology	GO:0051234	biological_process	31	773	0.000191452	0.00494649	3240|65266|3778|6892|5337|10257|6262|115584|3690|1375|4988|135656|5806|301|10053|148|245972|8626|8578|57181|3783|285175|90506|19|27031|22987|6335|63895|55584|5798|8832	21	10
positive regulation of cytosolic calcium ion concentration	Gene Ontology	GO:0007204	biological_process	6	39	0.00019931	0.00510782	6546|2769|6262|719|3932|8811	3	3
lipid localization	Gene Ontology	GO:0010876	biological_process	7	57	0.00021039	0.00532707	3783|10351|19|6653|9388|1191|185	6	1
nervous system development	Gene Ontology	GO:0007399	biological_process	18	342	0.000213803	0.00537053	8516|6546|6352|6586|1812|1191|56147|1272|176|4671|1638|27286|1956|151449|10397|57211|1406|23205	14	4
vasculature development	Gene Ontology	GO:0001944	biological_process	9	99	0.000225017	0.0055639	57493|2321|2335|4915|4017|27286|407977|7857|6678	8	1
regulation of cell migration	Gene Ontology	GO:0030334	biological_process	9	99	0.000225017	0.0055639	2321|9289|2335|6352|27286|1956|5337|301|23213	8	1
regulation of developmental process	Gene Ontology	GO:0050793	biological_process	18	344	0.000228677	0.00561056	5159|857|1281|5139|1270|8600|3576|3570|22999|1191|8626|4882|9510|54437|23213|6678|115650|358	16	2
negative regulation of response to wounding	Gene Ontology	GO:1903035	biological_process	4	13	0.000252136	0.00598891	5627|7056|5270|3273	3	1
calcium ion transmembrane transport	Gene Ontology	GO:0070588	biological_process	6	41	0.000254443	0.00598891	6546|10411|1812|3932|1909|116443	5	1
cytokine-mediated signaling pathway	Gene Ontology	GO:0019221	biological_process	8	79	0.000254505	0.00598891	857|1233|2634|3570|3437|407977|1907|353376	3	5
integral component of plasma membrane	Gene Ontology	GO:0005887	cellular_component	15	258	0.000260669	0.00608869	4224|3594|84570|4883|4985|2015|8671|5794|407977|3769|3672|3655|8842|116443|358	11	4
regulation of nitrogen compound metabolic process	Gene Ontology	GO:0051171	biological_process	34	900	0.000276904	0.00637382	5159|8600|503582|51513|1909|27185|3008|2200|57615|2202|79727|5271|3196|3690|25849|80108|407977|8718|4985|8516|7292|55841|84671|2321|148|4773|7048|5105|2334|4915|6653|10231|5796|721	23	11
guanyl ribonucleotide binding	Gene Ontology	GO:0032561	molecular_function	7	61	0.000307553	0.00697782	2769|10411|155038|6447|3266|2669|5105	4	3
drug transmembrane transport	Gene Ontology	GO:0006855	biological_process	4	14	0.000319316	0.00717775	246213|5244|10351|358	4	0
negative regulation of endopeptidase activity	Gene Ontology	GO:0010951	biological_process	6	43	0.000320901	0.00717775	5270|5271|5627|5896|721|6695	5	1
transmembrane transport	Gene Ontology	GO:0055085	biological_process	14	235	0.000327745	0.00727938	6546|3778|121601|51555|5244|146167|9389|11136|8811|6529|3783|7402|10257|8542	10	4
cell adhesion mediated by integrin	Gene Ontology	GO:0033627	biological_process	3	5	0.000355717	0.00780609	3673|6352|4856	2	1
response to decreased oxygen levels	Gene Ontology	GO:0036293	biological_process	6	44	0.000358858	0.00780609	1909|1543|4322|10397|6376|358	5	1
regulation of mononuclear cell proliferation	Gene Ontology	GO:0032944	biological_process	6	44	0.000358858	0.00780609	3958|3594|3574|952|4773|115650	4	2
negative regulation of peptide secretion	Gene Ontology	GO:0002792	biological_process	5	28	0.000372219	0.00800292	4856|301|4988|6376|3604	4	1
regulation of response to external stimulus	Gene Ontology	GO:0032101	biological_process	11	156	0.000374228	0.00800292	7292|5627|1270|301|8600|1909|55601|223117|353376|3250|185	9	2
regulation of response to stimulus	Gene Ontology	GO:0048583	biological_process	25	593	0.000387339	0.0082277	3903|8600|2719|7857|3673|8406|3386|10855|9289|3594|22999|25758|8626|51284|6586|719|3620|1137|64135|1956|4773|124925|860|91662|6376	17	8
regulation of cytosolic calcium ion concentration	Gene Ontology	GO:0051480	biological_process	6	45	0.000400237	0.00844501	6546|857|887|952|1909|4988	4	2
inorganic ion transmembrane transport	Gene Ontology	GO:0098660	biological_process	10	132	0.000403475	0.00845695	6546|3783|121601|2564|57181|245972|857|8811|4988|388662	7	3
cellular response to chemical stimulus	Gene Ontology	GO:0070887	biological_process	20	428	0.00042802	0.00885831	5159|6546|2719|23213|3690|968|301|3576|3791|5796|5737|7857|5139|26291|3040|167127|3676|6678|6376|6328	16	4
glycosaminoglycan binding	Gene Ontology	GO:0005539	molecular_function	5	29	0.000429621	0.00885831	25890|1462|9289|2335|3273	4	1
endomembrane system	Gene Ontology	GO:0012505	cellular_component	26	633	0.000435257	0.00888766	162540|134829|101059918|2719|1183|8529|79694|6262|1543|3690|337876|8516|8395|26509|7047|5553|6263|124925|1281|79956|4051|968|57642|1410|1577|5798	22	4
regulation of phosphorus metabolic process	Gene Ontology	GO:0051174	biological_process	14	243	0.000449895	0.00912768	4188|960|51284|79888|91662|3624|57221|10886|887|6352|3672|26291|120892|116496	9	5
cellular lipid metabolic process	Gene Ontology	GO:0044255	biological_process	12	188	0.000481505	0.00967596	5159|857|887|2581|3815|301|2719|9388|8529|8811|185|100137049	8	4
receptor complex	Gene Ontology	GO:0043235	cellular_component	6	47	0.000494109	0.00977125	8516|960|3681|3570|4036|116443	6	0
embryo development	Gene Ontology	GO:0009790	biological_process	10	136	0.000502519	0.00977125	8516|2200|3914|3236|1543|3815|3576|3196|10512|8642	9	1
developmental process	Gene Ontology	GO:0032502	biological_process	34	932	0.000503366	0.00977125	23205|1303|152330|284217|3860|3908|7857|3215|10855|5270|1191|3576|4907|404037|407977|388662|8516|3914|6586|55841|1233|10170|84570|223117|60676|4703|8578|4897|1281|85477|4915|1406|1380|1767	28	6
circulatory system development	Gene Ontology	GO:0072359	biological_process	11	162	0.000504367	0.00977125	2200|10855|6262|4052|10411|27031|4915|148|5797|5787|4856	10	1
signaling receptor activity	Gene Ontology	GO:0038023	molecular_function	14	246	0.000504771	0.00977125	51284|960|4360|3815|3604|2564|130399|3594|8718|8477|2827|3676|5789|27197	8	6
regulation of cellular process	Gene Ontology	GO:0050794	biological_process	51	1600	0.000518047	0.00988084	1146|284217|3778|257144|5744|94137|2824|3040|10457|11119|10855|1545|27197|80108|22822|100526737|1293|2113|8809|245972|375616|51284|124411|7294|8811|719|1233|8395|81035|26212|259295|9582|26509|10397|94122|5896|4856|144347|5105|93659|19|3375|114960|4879|91662|3371|3196|55824|57211|55584|1380	37	14
cation binding	Gene Ontology	GO:0043169	molecular_function	26	641	0.000520415	0.00988084	1146|8038|8529|3273|4607|2199|2202|1545|102724594|1462|8516|117286|301|55016|23052|6529|3268|6678|116179|4052|10846|83259|79695|64146|1410|290	17	9
hyaluronic acid binding	Gene Ontology	GO:0005540	molecular_function	3	6	0.000526041	0.00988084	176|63827|1462	3	0
cellular response to vitamin D	Gene Ontology	GO:0071305	biological_process	3	6	0.000526041	0.00988084	3600|9510|3371	2	1
animal organ development	Gene Ontology	GO:0048513	biological_process	22	504	0.000546263	0.0101631	9119|8364|2719|51513|3676|10855|1638|341640|6678|1406|8516|4322|3815|1272|3624|2334|22822|353135|6546|1281|2895|358	18	4
response to oxygen-containing compound	Gene Ontology	GO:1901700	biological_process	15	278	0.000547489	0.0101631	1909|6546|5159|3600|6352|5627|3778|2200|5737|3040|26291|120892|2113|6678|4340	9	6
purine ribonucleoside triphosphate binding	Gene Ontology	GO:0035639	molecular_function	16	309	0.000555362	0.0102453	2321|345611|23551|3815|1183|22861|4905|106821730|4671|91662|1018|5243|64135|130399|7048|162394	11	5
regulation of cell activation	Gene Ontology	GO:0050865	biological_process	7	68	0.000561734	0.0102453	7292|3594|301|8600|3127|4345|115650	6	1
vacuolar membrane	Gene Ontology	GO:0005774	cellular_component	7	68	0.000561734	0.0102453	51284|10855|1803|79026|57709|968|4905	4	3
cell-substrate junction assembly	Gene Ontology	GO:0007044	biological_process	4	17	0.000596915	0.0107343	3673|3791|3273|3655	3	1
lysosomal membrane	Gene Ontology	GO:0005765	cellular_component	6	49	0.000604275	0.0107748	10855|1803|79026|57709|968|55016	5	1
extracellular exosome	Gene Ontology	GO:0070062	cellular_component	20	445	0.000680469	0.0119318	1807|2202|6262|8364|10411|4065|85477|5244|1272|8337|375791|51179|4907|3273|60676|10397|4224|26230|5105|2335	14	6
binding	Gene Ontology	GO:0005488	molecular_function	66	2247	0.000698817	0.012186	4133|887|134829|10537|10673|1462|629|4322|4897|57010|8605|51513|27287|5744|27189|1909|284904|4915|2199|2334|3386|3556|10855|4703|4065|1191|83401|4147|3910|9388|4671|1375|7436|284348|1018|6328|102724594|100137049|2669|117286|10351|127703|84671|55016|9229|106821730|148|162394|6447|1907|8337|1803|3434|5105|6546|3203|7373|860|22861|25890|5797|100526835|64146|55584|91523|1380	43	23
cellular response to dsRNA	Gene Ontology	GO:0071359	biological_process	3	7	0.000740887	0.0127441	857|115004|81035	2	1
coronary vasculature development	Gene Ontology	GO:0060976	biological_process	3	7	0.000740887	0.0127441	5159|2719|4036	2	1
drug transport	Gene Ontology	GO:0015893	biological_process	5	34	0.000822171	0.0139527	84889|5244|1137|3624|5243	4	1
negative regulation of blood vessel morphogenesis	Gene Ontology	GO:2000181	biological_process	4	19	0.000856956	0.0142208	5797|23213|4879|6678	3	1
regulation of T cell differentiation	Gene Ontology	GO:0045580	biological_process	4	19	0.000856956	0.0142208	3574|7292|7048|3594	3	1
phosphorus metabolic process	Gene Ontology	GO:0006793	biological_process	21	488	0.000858191	0.0142208	5159|4188|4052|57538|8395|1272|57709|3791|10231|1607|3624|3594|8718|10886|115004|4907|5797|8811|3672|3655|100137049	12	9
hydrolase activity	Gene Ontology	GO:0016787	molecular_function	24	593	0.000863424	0.014233	5159|162540|952|10411|5139|4069|9388|57221|185|5806|51200|1358|10404|290|3932|4607|8477|5328|2335|5789|81030|9510|8972|6376	16	8
cell-substrate adhesion	Gene Ontology	GO:0031589	biological_process	6	53	0.000880998	0.0144475	8516|960|2335|25890|5328|7402	6	0
tissue development	Gene Ontology	GO:0009888	biological_process	14	262	0.000903394	0.0146593	8516|5159|960|2335|3196|85477|2719|3690|5744|151449|3673|7048|353135|1543	11	3
negative regulation of biological process	Gene Ontology	GO:0048519	biological_process	29	777	0.0009057	0.0146593	23551|152330|1545|6262|1812|56892|3690|3576|4907|100526737|4969|5806|7292|3958|55841|1270|9582|8336|4773|5553|120892|6352|4052|85477|3240|5627|51761|4856|6376	24	5
response to abiotic stimulus	Gene Ontology	GO:0009628	biological_process	11	175	0.000919027	0.0146593	286133|857|15|1543|3778|5796|10397|1410|55584|6678|5328	9	2
extracellular space	Gene Ontology	GO:0005615	cellular_component	24	596	0.000922249	0.0146593	10149|8600|3778|1088|10578|94137|145482|9289|1191|79026|6286|9388|407977|4969|284217|3600|23213|63827|245972|7047|10202|5105|1807|960	18	6
regulation of angiogenesis	Gene Ontology	GO:0045765	biological_process	5	35	0.000925083	0.0146593	2321|4879|6678|6376|358	4	1
contractile fiber	Gene Ontology	GO:0043292	cellular_component	5	35	0.000925083	0.0146593	145781|79026|10529|148|84700	4	1
cell-cell adhesion	Gene Ontology	GO:0098609	biological_process	9	122	0.00092634	0.0146593	1545|6352|152330|3574|8600|1824|3676|8642|115650	7	2
catalytic activity	Gene Ontology	GO:0003824	molecular_function	39	1162	0.000937271	0.0147585	4188|56999|6653|8600|4322|8038|5139|11227|9052|2525|55016|5270|2581|79689|9388|185|1757|5806|84513|2769|1358|23213|29958|4319|113730|148|3932|100526835|10202|205860|15|79956|4915|79694|5797|8811|345062|6376|140701	28	11
ameboidal-type cell migration	Gene Ontology	GO:0001667	biological_process	6	54	0.000963371	0.0150944	6546|1545|3791|5797|407977|3676	5	1
positive regulation of B cell proliferation	Gene Ontology	GO:0030890	biological_process	3	8	0.00100436	0.015526	57181|115650|4773	3	0
digestion	Gene Ontology	GO:0007586	biological_process	4	20	0.00101299	0.015526	4224|3783|5697|8811	1	3
cellular developmental process	Gene Ontology	GO:0048869	biological_process	24	601	0.00102802	0.0156804	3594|152330|8038|51513|10457|27185|116443|2201|2321|185|9510|9119|3910|10170|290|4773|120892|9985|2895|3196|6376|1380|1002|6695	20	4
cellular component organization	Gene Ontology	GO:0016043	biological_process	33	936	0.00104794	0.0158105	152330|284217|3778|3909|54551|27286|10512|3040|116443|2202|1545|5270|6263|4284|1191|22999|4969|185|102724594|2719|6586|3624|245972|94122|6529|723790|120892|8578|1807|19|3371|3196|51761	27	6
positive regulation of cell motility	Gene Ontology	GO:2000147	biological_process	6	55	0.00105154	0.0158105	5159|1812|3791|27286|6678|5328	5	1
chemical synaptic transmission	Gene Ontology	GO:0007268	biological_process	8	100	0.00108392	0.016138	5270|57497|1812|3815|3908|1137|22999|10886	6	2
regulation of programmed cell death	Gene Ontology	GO:0043067	biological_process	13	237	0.00108607	0.016138	3958|5139|1191|3433|3437|10202|3273|5896|1909|26230|56159|8406|2335	9	4
positive regulation of cell differentiation	Gene Ontology	GO:0045597	biological_process	9	127	0.00120675	0.0177645	124925|7292|6352|1191|7048|51761|2113|8578|1002	7	2
regulation of cell adhesion	Gene Ontology	GO:0030155	biological_process	8	102	0.00122065	0.017886	3600|1803|2335|4284|3910|3273|2199|7048	5	3
negative regulation of growth	Gene Ontology	GO:0045926	biological_process	5	38	0.0012915	0.0187504	1410|2719|4879|6586|223117	4	1
granulocyte migration	Gene Ontology	GO:0097530	biological_process	3	9	0.0013203	0.0187809	7857|719|1909	3	0
regulation of cartilage development	Gene Ontology	GO:0061035	biological_process	3	9	0.0013203	0.0187809	2202|5744|144347	3	0
negative regulation of coagulation	Gene Ontology	GO:0050819	biological_process	3	9	0.0013203	0.0187809	5627|5270|3273	2	1
tissue regeneration	Gene Ontology	GO:0042246	biological_process	3	9	0.0013203	0.0187809	301|7048|5328	3	0
second-messenger-mediated signaling	Gene Ontology	GO:0019932	biological_process	6	58	0.00135349	0.0191668	4915|3576|1956|5139|120892|2827	5	1
viral entry into host cell	Gene Ontology	GO:0046718	biological_process	4	22	0.00138301	0.0194112	3673|1380|5806|4340	3	1
response to amino acid	Gene Ontology	GO:0043200	biological_process	4	22	0.00138301	0.0194112	6352|1281|1812|1282	3	1
transport	Gene Ontology	GO:0006810	biological_process	26	691	0.00146271	0.0204393	286749|2719|1183|11136|3273|10343|3676|5270|79689|1191|79026|9388|22999|8671|388662|4322|10351|148|6529|120892|3783|2895|91662|5243|340146|3250	19	7
positive regulation of T cell activation	Gene Ontology	GO:0050870	biological_process	5	40	0.00158898	0.0218187	3574|7704|857|6352|3127	4	1
positive regulation of cell-cell adhesion	Gene Ontology	GO:0022409	biological_process	5	40	0.00158898	0.0218187	3655|7704|960|6376|3594	4	1
myeloid leukocyte migration	Gene Ontology	GO:0097529	biological_process	4	23	0.00159935	0.0218187	4856|3958|1907|1909	3	1
positive regulation of vasculature development	Gene Ontology	GO:1904018	biological_process	4	23	0.00159935	0.0218187	27286|1545|407977|719	3	1
lytic vacuole	Gene Ontology	GO:0000323	cellular_component	7	83	0.00165695	0.0225075	51284|4322|1803|2719|4905|57709|1462	4	3
development of primary sexual characteristics	Gene Ontology	GO:0045137	biological_process	5	41	0.00175525	0.0236903	3624|3815|23205|9510|5798	4	1
extracellular matrix	Gene Ontology	GO:0031012	cellular_component	5	42	0.00193392	0.0256493	1303|3655|3958|6678|9510	5	0
transmembrane signaling receptor activity	Gene Ontology	GO:0004888	molecular_function	12	223	0.00193498	0.0256493	887|4360|719|3594|3604|5797|1956|185|8718|8477|116443|1233	8	4
localization	Gene Ontology	GO:0051179	biological_process	31	896	0.00193619	0.0256493	5159|8600|3778|9389|11136|7857|284904|27185|2200|2895|2202|1191|3576|2564|8671|102724594|169166|8516|719|5627|2321|3783|2335|22987|19|257144|3690|3250|63895|8642|5913	25	6
organelle	Gene Ontology	GO:0043226	cellular_component	60	2086	0.00193687	0.0256493	56999|134829|286749|50486|3778|56147|3909|8605|5337|2199|4360|176|219681|10257|5646|57615|2527|1545|5270|54933|3250|10085|337876|4069|285676|57221|3620|1757|1562|100137049|5789|81035|2581|84671|301|346389|5593|64135|9985|1830|10202|4773|4036|55567|10418|3215|1807|7704|2334|2335|3240|5796|2026|2321|10379|25849|4856|1577|290|8337	42	18
response to lipid	Gene Ontology	GO:0033993	biological_process	9	137	0.00197236	0.0260105	5159|2335|3604|3576|7436|1410|4988|57088|4360	7	2
nitrogen compound metabolic process	Gene Ontology	GO:0006807	biological_process	47	1541	0.00199793	0.0262384	60676|79888|629|2719|4224|3672|176|3008|57615|2527|3236|1543|133584|54933|3690|166348|3815|80108|3570|4671|29958|353135|124857|2262|1018|100137049|1462|57538|3196|23213|9153|2812|23072|10855|6447|8337|5896|10379|5328|1807|3547|1281|124411|1191|115004|1577|64922	32	15
inflammatory response	Gene Ontology	GO:0006954	biological_process	8	111	0.00201518	0.0263555	64581|345611|2335|3815|301|4671|353376|6335	5	3
action potential	Gene Ontology	GO:0001508	biological_process	4	25	0.0021005	0.0271905	6335|1137|1812|1824	3	1
cellular response to xenobiotic stimulus	Gene Ontology	GO:0071466	biological_process	4	25	0.0021005	0.0271905	1577|1562|1545|6262	4	0
regulation of endothelial cell proliferation	Gene Ontology	GO:0001936	biological_process	3	11	0.0021235	0.0273207	3690|857|6678	3	0
intracellular	Gene Ontology	GO:0005622	cellular_component	63	2228	0.0022147	0.0283786	96626|3240|23205|57684|118429|11098|51513|4671|5139|23213|219681|100526693|3215|2321|84752|79689|54933|51555|22822|400673|3127|7634|7262|1375|113730|4985|8842|1406|54742|51284|3600|10404|5627|63827|5593|64135|162394|245972|10561|8337|5553|3266|4053|144347|7704|15|55824|7373|22989|56892|10231|388662|1191|285676|5794|1519|6376|10379|1824|8642|155038|64922|358	43	20
striated muscle tissue development	Gene Ontology	GO:0014706	biological_process	5	44	0.00233059	0.0294464	22989|7135|7048|10529|57493	4	1
protein homooligomerization	Gene Ontology	GO:0051260	biological_process	5	44	0.00233059	0.0294464	1191|1807|857|4284|286133	4	1
postsynapse	Gene Ontology	GO:0098794	cellular_component	5	44	0.00233059	0.0294464	6695|1137|5913|9229|116443	4	1
peptidase activity	Gene Ontology	GO:0008233	molecular_function	10	169	0.00235154	0.029593	960|5271|22861|4322|91662|4671|721|1410|8626|79956	7	3
actin filament-based movement	Gene Ontology	GO:0030048	biological_process	4	26	0.00238761	0.029828	7135|857|4703|4607	2	2
regulation of cell projection organization	Gene Ontology	GO:0031344	biological_process	7	89	0.00239849	0.029828	1270|4897|5789|9510|51761|27185|1002	7	0
cell activation	Gene Ontology	GO:0001775	biological_process	9	142	0.00247897	0.0306482	7292|64581|1281|56892|3574|3576|3815|1907|3676	7	2
actin binding	Gene Ontology	GO:0003779	molecular_function	5	45	0.00254967	0.0312779	22989|120892|1956|7135|7402	4	1
tube morphogenesis	Gene Ontology	GO:0035239	biological_process	8	116	0.00260602	0.0314352	57493|23213|719|4897|4879|151449|6352|6678	6	2
cellular response to growth factor stimulus	Gene Ontology	GO:0071363	biological_process	8	116	0.00260602	0.0314352	375616|2201|857|6352|1191|4985|3273|5139	6	2
positive regulation of lipid transport	Gene Ontology	GO:0032370	biological_process	3	12	0.00261712	0.0314352	19|9388|51761	3	0
cellular biogenic amine metabolic process	Gene Ontology	GO:0006576	biological_process	3	12	0.00261712	0.0314352	1757|15|29958	2	1
negative regulation of cellular process	Gene Ontology	GO:0048523	biological_process	26	723	0.00264507	0.0315912	6653|54551|10512|26291|3008|2200|1545|5271|1191|4985|4969|56159|3600|55841|1270|3620|4882|4883|857|6529|144347|6546|960|19|4017|116496	21	5
immune response-activating signal transduction	Gene Ontology	GO:0002757	biological_process	6	67	0.00266287	0.0316842	3783|3958|719|952|55824|57181	4	2
regulation of peptidyl-tyrosine phosphorylation	Gene Ontology	GO:0050730	biological_process	4	27	0.0027006	0.0320127	3690|1272|3273|9052	3	1
regulation of macromolecule metabolic process	Gene Ontology	GO:0060255	biological_process	32	957	0.00273727	0.0323263	10411|4905|8626|503582|6892|22999|1909|26291|9052|857|6262|56892|80108|3570|7634|7048|7436|8516|286133|55888|6586|55841|1270|3932|8336|4773|5270|57181|5105|27254|4915|3371	23	9
apical plasma membrane	Gene Ontology	GO:0016324	cellular_component	5	46	0.0027833	0.0326265	5244|8842|3778|5337|358	5	0
membrane raft	Gene Ontology	GO:0045121	cellular_component	5	46	0.0027833	0.0326265	1909|1272|83483|7048|3932	3	2
regulation of localization	Gene Ontology	GO:0032879	biological_process	16	366	0.00291497	0.0338564	3783|5270|6263|3604|286749|284217|114960|4879|257144|22999|1956|4985|3002|1907|3676|6678	12	4
response to organic substance	Gene Ontology	GO:0010033	biological_process	19	472	0.0030163	0.0347415	2201|2769|4915|6262|2335|1812|5627|860|3433|3624|7294|57088|245972|857|64581|1410|26291|8809|358	15	4
cytoplasmic side of plasma membrane	Gene Ontology	GO:0009898	cellular_component	4	28	0.00304057	0.0347415	2769|3815|7294|2669	3	1
cell-matrix adhesion	Gene Ontology	GO:0007160	biological_process	4	28	0.00304057	0.0347415	8516|3676|1281|3273	3	1
defense response	Gene Ontology	GO:0006952	biological_process	12	237	0.0031069	0.0353717	7292|857|81035|3250|4915|3426|9582|115004|7857|5553|8718|6376	9	3
vasculogenesis	Gene Ontology	GO:0001570	biological_process	3	13	0.00317589	0.0355813	5159|857|7048	2	1
basement membrane	Gene Ontology	GO:0005604	cellular_component	3	13	0.00317589	0.0355813	4017|22798|3910	2	1
negative regulation of cysteine-type endopeptidase activity involved in apoptotic process	Gene Ontology	GO:0043154	biological_process	3	13	0.00317589	0.0355813	960|5896|358	3	0
negative regulation of multicellular organismal process	Gene Ontology	GO:0051241	biological_process	9	148	0.00321751	0.0357722	7704|5270|2335|3604|148|5744|4856|7048|10457	8	1
cell junction	Gene Ontology	GO:0030054	cellular_component	10	177	0.00322119	0.0357722	8516|857|1146|133584|5796|1956|4856|120892|1803|5913	9	1
apical part of cell	Gene Ontology	GO:0045177	cellular_component	5	48	0.0032964	0.0364157	29881|1803|5593|8642|3783	4	1
oxidoreductase activity	Gene Ontology	GO:0016491	molecular_function	8	121	0.0033243	0.0364693	1543|3620|51179|1757|1562|3284|1577|10257	6	2
inorganic cation transmembrane transporter activity	Gene Ontology	GO:0022890	molecular_function	8	121	0.0033243	0.0364693	857|3778|6335|8671|6529|358|57181|6328	7	1
vacuole	Gene Ontology	GO:0005773	cellular_component	7	95	0.00337253	0.0368706	345611|2581|3815|1519|3273|120892|290	5	2
regulation of cellular component movement	Gene Ontology	GO:0051270	biological_process	8	122	0.00348476	0.0379013	1545|23213|719|3690|6352|257144|5337|5270	7	1
generation of neurons	Gene Ontology	GO:0048699	biological_process	12	242	0.00364372	0.0392926	4915|3236|3912|1233|4147|4133|57010|5796|221074|8811|120892|6376	9	3
vesicle	Gene Ontology	GO:0031982	cellular_component	24	667	0.00375375	0.0398195	29881|2719|1183|246213|7857|3008|2202|4703|79026|26230|388662|51284|3958|10053|23052|245972|94122|19|1824|3426|116496|79875|5798|7402	21	3
regulation of ion transport	Gene Ontology	GO:0043269	biological_process	7	97	0.00375628	0.0398195	857|79026|65266|6335|2824|8832|7402	6	1
inorganic molecular entity transmembrane transporter activity	Gene Ontology	GO:0015318	molecular_function	9	152	0.0037991	0.0398195	857|6262|4284|347051|11136|221074|10343|55584|7402	7	2
protein tyrosine phosphatase activity	Gene Ontology	GO:0004725	molecular_function	3	14	0.00380241	0.0398195	5797|5796|57181	3	0
gliogenesis	Gene Ontology	GO:0042063	biological_process	4	30	0.00380582	0.0398195	301|4147|2335|3912	4	0
cell adhesion molecule binding	Gene Ontology	GO:0050839	molecular_function	4	30	0.00380582	0.0398195	3690|5797|4345|3676	4	0
organic acid transmembrane transport	Gene Ontology	GO:1903825	biological_process	4	30	0.00380582	0.0398195	84889|146167|1375|388662	3	1
regulation of neuron differentiation	Gene Ontology	GO:0045664	biological_process	6	73	0.00395314	0.0412247	152330|22999|9510|27185|8578|6695	5	1
regulation of immune response	Gene Ontology	GO:0050776	biological_process	8	125	0.00400235	0.0416008	7292|127943|719|3903|3815|3273|10747|4773	5	3
protein binding	Gene Ontology	GO:0005515	molecular_function	49	1688	0.00412563	0.0427418	29881|57016|2719|3908|89857|4224|51513|10457|359787|55841|26291|116443|11119|723790|6263|4065|10202|3570|7436|5787|4985|80835|102724594|2200|642273|1270|346389|55601|106821730|245972|8336|4036|9235|22822|5593|1281|4053|946|1824|3240|91662|5797|2026|84708|176|1410|4856|84700|386653	33	16
urogenital system development	Gene Ontology	GO:0001655	biological_process	5	51	0.00418874	0.0427657	301|7704|1286|8842|3371	5	0
steroid metabolic process	Gene Ontology	GO:0008202	biological_process	5	51	0.00418874	0.0427657	19|8578|7292|1577|29881	5	0
serine-type peptidase activity	Gene Ontology	GO:0008236	molecular_function	5	51	0.00418874	0.0427657	10747|345062|3273|5328|7980	3	2
regulation of leukocyte activation	Gene Ontology	GO:0002694	biological_process	6	74	0.00420647	0.0428086	3600|301|952|3624|4345|115650	4	2
leukocyte chemotaxis	Gene Ontology	GO:0030595	biological_process	4	31	0.00423322	0.042874	4856|2321|3958|1907	3	1
response to chemical	Gene Ontology	GO:0042221	biological_process	24	676	0.00439779	0.0438931	7056|3860|3273|5139|1909|2321|205860|3690|9388|3570|223117|83483|1562|8516|719|3604|84889|4882|5105|4052|19|5243|5796|115650	22	2
response to nitrogen compound	Gene Ontology	GO:1901698	biological_process	9	156	0.00445994	0.0438931	2769|857|7056|130399|10886|5139|6529|26291|6678	7	2
muscle cell migration	Gene Ontology	GO:0014812	biological_process	3	15	0.00449903	0.0438931	3690|5159|301	2	1
mesoderm formation	Gene Ontology	GO:0001707	biological_process	3	15	0.00449903	0.0438931	3673|3624|3196	3	0
exopeptidase activity	Gene Ontology	GO:0008238	molecular_function	3	15	0.00449903	0.0438931	1358|10404|51200	2	1
monosaccharide transmembrane transport	Gene Ontology	GO:0015749	biological_process	3	15	0.00449903	0.0438931	26291|81031|2719	2	1
positive regulation of lymphocyte proliferation	Gene Ontology	GO:0050671	biological_process	3	15	0.00449903	0.0438931	301|6352|3594	1	2
positive regulation of lipid localization	Gene Ontology	GO:1905954	biological_process	3	15	0.00449903	0.0438931	19|9388|51761	3	0
visual system development	Gene Ontology	GO:0150063	biological_process	5	52	0.00452106	0.0438931	246213|5159|8842|1956|94137	3	2
positive regulation of cell adhesion	Gene Ontology	GO:0045785	biological_process	5	52	0.00452106	0.0438931	857|7704|3600|2335|115650	4	1
plasma membrane region	Gene Ontology	GO:0098590	cellular_component	8	128	0.0045773	0.0441682	5593|857|2895|301|3570|22999|83483|27185	7	1
cell junction assembly	Gene Ontology	GO:0034329	biological_process	4	32	0.00469185	0.0449311	3690|3673|3909|57493	4	0
leukocyte mediated immunity	Gene Ontology	GO:0002443	biological_process	4	32	0.00469185	0.0449311	8832|3426|3570|3815	3	1
organic anion transport	Gene Ontology	GO:0015711	biological_process	6	76	0.00474881	0.0453393	121601|5244|22999|246213|6529|57088	6	0
innate immune response	Gene Ontology	GO:0045087	biological_process	8	129	0.00478239	0.0455226	3958|960|3594|2634|10537|3127|353376|10747	5	3
positive regulation of signal transduction	Gene Ontology	GO:0009967	biological_process	13	284	0.00481911	0.0456277	5159|2321|1545|6352|642273|8600|353376|55824|407977|151449|26291|120892|6376	8	5
endoplasmic reticulum membrane	Gene Ontology	GO:0005789	cellular_component	9	158	0.00482226	0.0456277	1545|6263|1812|19|79888|8605|26002|3284|338773	9	0
maintenance of location	Gene Ontology	GO:0051235	biological_process	5	53	0.00487172	0.0458216	85477|2201|857|4052|2200	5	0
muscle tissue development	Gene Ontology	GO:0060537	biological_process	5	53	0.00487172	0.0458216	10512|22989|8626|3236|7048	4	1
negative regulation of response to stimulus	Gene Ontology	GO:0048585	biological_process	11	220	0.00495542	0.0464708	127943|6586|23072|860|6352|148|3574|4988|3434|5328|8832	5	6
skeletal system development	Gene Ontology	GO:0001501	biological_process	6	77	0.00503846	0.0470405	1281|860|4883|7048|338773|144347	6	0
chemical homeostasis	Gene Ontology	GO:0048878	biological_process	9	160	0.00520704	0.0484003	857|6262|6263|79888|3778|221074|6352|1907|290	7	2
oxidoreductase activity, acting on paired donors, with incorporation or reduction of molecular oxygen, NAD(P)H as one donor, and incorporation of one atom of oxygen	Gene Ontology	GO:0016709	molecular_function	3	16	0.0052679	0.04868	8529|857|1543	1	2
smooth muscle cell proliferation	Gene Ontology	GO:0048659	biological_process	3	16	0.0052679	0.04868	5159|4856|6376	2	1
regulation of anatomical structure size	Gene Ontology	GO:0090066	biological_process	6	78	0.00534086	0.0490908	3783|857|2335|1812|952|1907	3	3
cellular protein metabolic process	Gene Ontology	GO:0044267	biological_process	25	726	0.00534338	0.0490908	4188|3672|9052|5271|5787|205860|185|57538|151449|3815|4882|113730|3932|1956|5896|166979|5105|960|2335|4017|100526835|84708|721|8708|64922	21	4
cellular response to oxygen-containing compound	Gene Ontology	GO:1901701	biological_process	9	161	0.00540814	0.049542	7292|6263|10411|353376|7436|4360|3673|5328|5798	8	1
